# Supplementary material for: Generation and characterization of cardiac valve endothelial-like cells from human pluripotent stem cells
Source: Commun Biol. 2021 Sep 6;4:1039. doi: 10.1038/s42003-021-02571-7 (PMC8421482; doi:10.1038/s42003-021-02571-7)
Supplement: Supplementary file 4 — Supplementary Data 1 [file 42003_2021_2571_MOESM4_ESM.xlsx]

## Sheet: Figure 1b and Sup Fig 1d
	GAPDH	BRACHYURY	CXCR4	SOX1	VEGFR2			GAPDH	TBX5	ISL1	T	TBX20			gapdh	MESP1	NANOG	POU5F1	KDR	VEGFR2	ISL1	SOX1	TBX20	TBX5			GAPDH	NANOG	POU5F1	KDR	SOX1	T	TBX20	ISL1	MESP1	MESP1			gapdh	T	MESP1	NANOG	POU5F1	KDR	KDR	CXCR4	ISL1	SOX1	NKX2.5
H9	18.06	35.79	27.85	33.47	25.4		H9	22.02	33.86	34.92	36.25	33.11		H9-D0	19.72	29.62	24.12	25.26	27.27	28.32	34.57	38.79	34.19	33.79		H8-D0	18.07	24.07	23.87	26.64	37.13	33.45	36	37.62	28.17	30.2		H8-D0	18.73	34.89	29.22	23.27	25.19	26.37	24.39	31.12	38.15	31.14	35.97
	17.42	35.3	27.13	33.27	25.13			21.97	33.19	34.46	36.31	33.52			20.14	29.87	24.63	26.02	27.2	28.5	34.03	37.06	33.98	33.65			18.15	24.07	24.05	26.38	37.15	34.53	36.82	N/A	28.05	30.15			18.54	34.95	28.33	22.96	24.92	26.26	24.27	30.66	38.83	31.13	35.76
D3	17.97	30.92	24.55	34.11	23.36		LPM-D3	20.73	31.75	26.65	30.21	27.52		H9-D3	19.65	27.97	31.41	29.83	24.96	25.29	26.02	37.73	29.2	32.52		H8-D3	19.74	33.66	31.76	26.42	37.54	33.2	29.18	28.51	26.15	28.66		H8-D3	20.02	28.41	26.81	30.22	26.97	25.43	23.27	32.31	24.74	35.44	34.42
	18.19	31.21	24.39	34.42	23.07			20.66	31.74	26.49	29.92	28.27			19.33	28.27	31.6	29.74	24.77	25.52	25.45	37.62	28.34	32.15			19.69	33.88	31.48	26.42	37.54	33.12	29.17	28.58	26.06	28.39			19.46	27.98	26.19	29.78	26.53	25.68	23.46	32.59	24.89	35.91	34.46
	T			SOX1			VEGFR2			TBX5			ISL1			TBX20			MESP1			NANOG			POU5F1
H9	LPM		H9	LPM		H9	LPM		H9	LPM		H9	LPM		H9	LPM		H9	LPM		H9	LPM		H9	LPM		H9	LPM		H9	LPM
1.05336	28.9401		1.16473	0.702222		1.13682	4.39237		0.806642	1.42405		0.867539	109.516		0.803851	24.3357		0.942785	2.81864		1.03168	0.00628009		1.12506	0.0451228
0.949342	27.5695		0.858565	0.659754		0.879649	6.25496		1.23971	1.36604		1.15269	116.566		1.24401	35.3834		1.06069	1.83401		0.96929	0.00441002		0.888843	0.0384733
1.03886	27.9543		0.474671	0.942785		0.843816	3.98616		0.823591	1.89212		0.972655	278.204		1.17283	23.1029		0.849685	2.35381		0.972655	0.00401607		1.03526	0.0138882
0.962594	32.5594		2.10672	0.815072		1.18509	3.64268		1.21419	1.95884		1.02811	256		0.852635	13.0864		1.17691	2.27363		1.02811	0.00333061		0.965936	0.0162885
1.41421	5.35171		0.97942	2.34567		0.920188	7.1602					0.716978	256		0.972655	174.853		0.784584	10.1965		0.959264	0.0189718
0.707107	5.46416		1.02101	2.26577		1.08673	4.89056					1.39474	304.437		1.02811	170.072		1.27456	10.6295		1.04247	0.0174576
1.03886	6.98858					0.888843	3.29436											0.933033	12.042		1.03168	0.00628009
0.962594	8.13984					1.12506	3.18215											1.07177	12.3805		0.96929	0.00441002
1.09051	238.03					1.02811	4.82323
0.917004	217.519					0.972655	2.75108
			ΔCT	ΔCT of average GAPDH	ΔΔCT	2-（ΔΔCT）					ΔCT	ΔCT of average GAPDH	ΔΔCT	2-（ΔΔCT）							ΔCT	ΔCT of average GAPDH	ΔΔCT	2-（ΔΔCT）									ΔCT	ΔCT of average GAPDH	ΔΔCT	2-（ΔΔCT）							ΔCT	ΔCT of average GAPDH	ΔΔCT	2-（ΔΔCT）
GAPDH	H9	18.06							H9	22.02								GAPDH	H9	19.72										GAPDH	H9	18.07									H8-D0	18.73
		17.42								21.97										20.14												18.15										18.54
	D3	17.97							D3	20.73									D3	19.65											D3	19.74									H8-D3	20.02
		18.19								20.66										19.33												19.69										19.46
T	H9	35.79	17.73	17.805	-0.075	1.05336		TBX5	H9	33.86	11.84	11.53	0.31	0.806642				MESP1		29.62	9.9	9.815	0.085	0.942785						NANOG		24.07	6	5.96	0.04	0.972655				Ｔ		34.89	16.16	16.285	-0.125	1.09051
		35.3	17.88	17.805	0.075	0.949342				33.19	11.22	11.53	-0.31	1.23971						29.87	9.73	9.815	-0.085	1.06069								24.07	5.92	5.96	-0.04	1.02811						34.95	16.41	16.285	0.125	0.917004
	D3	30.92	12.95	17.805	-4.855	28.9401			D3	31.75	11.02	11.53	-0.51	1.42405						27.97	8.32	9.815	-1.495	2.81864								33.66	13.92	5.96	7.96	0.00401607						28.41	8.39	16.285	-7.895	238.03
		31.21	13.02	17.805	-4.785	27.5695				31.74	11.08	11.53	-0.45	1.36604						28.27	8.94	9.815	-0.875	1.83401								33.88	14.19	5.96	8.23	0.00333061						27.98	8.52	16.285	-7.765	217.519
			0	17.805	-17.805	229002					0	11.53	-11.53	2957.17							0	9.815	-9.815	900.761									0	5.96	-5.96	62.2499							0	16.285	-16.285	79849.7
			0	17.805	-17.805	229002					0	11.53	-11.53	2957.17							0	9.815	-9.815	900.761									0	5.96	-5.96	62.2499							0	16.285	-16.285	79849.7
			0	17.805	-17.805	229002					0	11.53	-11.53	2957.17							0	9.815	-9.815	900.761									0	5.96	-5.96	62.2499							0	16.285	-16.285	79849.7
			0	17.805	-17.805	229002					0	11.53	-11.53	2957.17							0	9.815	-9.815	900.761									0	5.96	-5.96	62.2499							0	16.285	-16.285	79849.7
			0	17.805	-17.805	229002					0	11.53	-11.53	2957.17							0	9.815	-9.815	900.761									0	5.96	-5.96	62.2499							0	16.285	-16.285	79849.7
			0	17.805	-17.805	229002					0	11.53	-11.53	2957.17							0	9.815	-9.815	900.761									0	5.96	-5.96	62.2499							0	16.285	-16.285	79849.7
			0	17.805	-17.805	229002					0	11.53	-11.53	2957.17							0	9.815	-9.815	900.761									0	5.96	-5.96	62.2499							0	16.285	-16.285	79849.7
			0	17.805	-17.805	229002					0	11.53	-11.53	2957.17							0	9.815	-9.815	900.761									0	5.96	-5.96	62.2499							0	16.285	-16.285	79849.7
SOX1	H9	33.47	15.41	15.63	-0.22	1.16473		ISL1	H9	34.92	12.9	12.695	0.205	0.867539				NANOG		24.12	4.4	4.445	-0.045	1.03168						POU5F1		23.87	5.8	5.85	-0.05	1.03526				ＭＥＳＰ１		29.22	10.49	10.14	0.35	0.784584
		33.27	15.85	15.63	0.22	0.858565				34.46	12.49	12.695	-0.205	1.15269						24.63	4.49	4.445	0.045	0.96929								24.05	5.9	5.85	0.05	0.965936						28.33	9.79	10.14	-0.35	1.27456
	D3	34.11	16.14	15.63	0.51	0.702222			D3	26.65	5.92	12.695	-6.775	109.516						31.41	11.76	4.445	7.315	0.00628009								31.76	12.02	5.85	6.17	0.0138882						26.81	6.79	10.14	-3.35	10.1965
		34.42	16.23	15.63	0.6	0.659754				26.49	5.83	12.695	-6.865	116.566						31.6	12.27	4.445	7.825	0.00441002								31.48	11.79	5.85	5.94	0.0162885						26.19	6.73	10.14	-3.41	10.6295
			0	15.63	-15.63	50710.6					0	12.695	-12.695	6630.95							0	4.445	-4.445	21.781									0	5.85	-5.85	57.68							0	10.14	-10.14	1128.35
			0	15.63	-15.63	50710.6					0	12.695	-12.695	6630.95							0	4.445	-4.445	21.781									0	5.85	-5.85	57.68							0	10.14	-10.14	1128.35
			0	15.63	-15.63	50710.6					0	12.695	-12.695	6630.95							0	4.445	-4.445	21.781									0	5.85	-5.85	57.68							0	10.14	-10.14	1128.35
			0	15.63	-15.63	50710.6					0	12.695	-12.695	6630.95							0	4.445	-4.445	21.781									0	5.85	-5.85	57.68							0	10.14	-10.14	1128.35
			0	15.63	-15.63	50710.6					0	12.695	-12.695	6630.95							0	4.445	-4.445	21.781									0	5.85	-5.85	57.68							0	10.14	-10.14	1128.35
			0	15.63	-15.63	50710.6					0	12.695	-12.695	6630.95							0	4.445	-4.445	21.781									0	5.85	-5.85	57.68							0	10.14	-10.14	1128.35
			0	15.63	-15.63	50710.6					0	12.695	-12.695	6630.95							0	4.445	-4.445	21.781									0	5.85	-5.85	57.68							0	10.14	-10.14	1128.35
			0	15.63	-15.63	50710.6					0	12.695	-12.695	6630.95							0	4.445	-4.445	21.781									0	5.85	-5.85	57.68							0	10.14	-10.14	1128.35
VEGFR2		25.4	7.34	7.525	-0.185	1.13682		T		36.25	14.23	14.285	-0.055	1.03886				POU5F1		25.26	5.54	5.71	-0.17	1.12506						KDR		26.64	8.57	8.4	0.17	0.888843				ＮＡＮＯＧ		23.27	4.54	4.48	0.06	0.959264
		25.13	7.71	7.525	0.185	0.879649				36.31	14.34	14.285	0.055	0.962594						26.02	5.88	5.71	0.17	0.888843								26.38	8.23	8.4	-0.17	1.12506						22.96	4.42	4.48	-0.06	1.04247
		23.36	5.39	7.525	-2.135	4.39237				30.21	9.48	14.285	-4.805	27.9543						29.83	10.18	5.71	4.47	0.0451228								26.42	6.68	8.4	-1.72	3.29436						30.22	10.2	4.48	5.72	0.0189718
		23.07	4.88	7.525	-2.645	6.25496				29.92	9.26	14.285	-5.025	32.5594						29.74	10.41	5.71	4.7	0.0384733								26.42	6.73	8.4	-1.67	3.18215						29.78	10.32	4.48	5.84	0.0174576
			0	7.525	-7.525	184.183					0	14.285	-14.285	19962.4							0	5.71	-5.71	52.3457									0	8.4	-8.4	337.794							0	4.48	-4.48	22.3159
			0	7.525	-7.525	184.183					0	14.285	-14.285	19962.4							0	5.71	-5.71	52.3457									0	8.4	-8.4	337.794							0	4.48	-4.48	22.3159
			0	7.525	-7.525	184.183					0	14.285	-14.285	19962.4							0	5.71	-5.71	52.3457									0	8.4	-8.4	337.794							0	4.48	-4.48	22.3159
			0	7.525	-7.525	184.183					0	14.285	-14.285	19962.4							0	5.71	-5.71	52.3457									0	8.4	-8.4	337.794							0	4.48	-4.48	22.3159
			0	7.525	-7.525	184.183					0	14.285	-14.285	19962.4							0	5.71	-5.71	52.3457									0	8.4	-8.4	337.794							0	4.48	-4.48	22.3159
			0	7.525	-7.525	184.183					0	14.285	-14.285	19962.4							0	5.71	-5.71	52.3457									0	8.4	-8.4	337.794							0	4.48	-4.48	22.3159
			0	7.525	-7.525	184.183					0	14.285	-14.285	19962.4							0	5.71	-5.71	52.3457									0	8.4	-8.4	337.794							0	4.48	-4.48	22.3159
			0	7.525	-7.525	184.183					0	14.285	-14.285	19962.4							0	5.71	-5.71	52.3457									0	8.4	-8.4	337.794							0	4.48	-4.48	22.3159
			-18.06	-17.74	-0.32	1.24833		TBX20		33.11	11.09	11.32	-0.23	1.17283				KDR		27.27	7.55	7.305	0.245	0.843816						SOX1		37.13	19.06	19.03	0.03	0.97942				ＰＯＵ５Ｆ１		25.19	6.46	6.42	0.04	0.972655
			-17.42	-17.74	0.32	0.80107				33.52	11.55	11.32	0.23	0.852635						27.2	7.06	7.305	-0.245	1.18509								37.15	19	19.03	-0.03	1.02101						24.92	6.38	6.42	-0.04	1.02811
			-17.97	-17.74	-0.23	1.17283				27.52	6.79	11.32	-4.53	23.1029						24.96	5.31	7.305	-1.995	3.98616								37.54	17.8	19.03	-1.23	2.34567						26.97	6.95	6.42	0.53	0.692555
			-18.19	-17.74	-0.45	1.36604				28.27	7.61	11.32	-3.71	13.0864						24.77	5.44	7.305	-1.865	3.64268								37.54	17.85	19.03	-1.18	2.26577						26.53	7.07	6.42	0.65	0.63728
			0	-17.74	17.74	4.56802e-06					0	11.32	-11.32	2556.58							0	7.305	-7.305	158.134									0	19.03	-19.03	535304							0	6.42	-6.42	85.6274
			0	-17.74	17.74	4.56802e-06					0	11.32	-11.32	2556.58							0	7.305	-7.305	158.134									0	19.03	-19.03	535304							0	6.42	-6.42	85.6274
			0	-17.74	17.74	4.56802e-06					0	11.32	-11.32	2556.58							0	7.305	-7.305	158.134									0	19.03	-19.03	535304							0	6.42	-6.42	85.6274
			0	-17.74	17.74	4.56802e-06					0	11.32	-11.32	2556.58							0	7.305	-7.305	158.134									0	19.03	-19.03	535304							0	6.42	-6.42	85.6274
			0	-17.74	17.74	4.56802e-06					0	11.32	-11.32	2556.58							0	7.305	-7.305	158.134									0	19.03	-19.03	535304							0	6.42	-6.42	85.6274
			0	-17.74	17.74	4.56802e-06					0	11.32	-11.32	2556.58							0	7.305	-7.305	158.134									0	19.03	-19.03	535304							0	6.42	-6.42	85.6274
			0	-17.74	17.74	4.56802e-06					0	11.32	-11.32	2556.58							0	7.305	-7.305	158.134									0	19.03	-19.03	535304							0	6.42	-6.42	85.6274
			0	-17.74	17.74	4.56802e-06					0	11.32	-11.32	2556.58							0	7.305	-7.305	158.134									0	19.03	-19.03	535304							0	6.42	-6.42	85.6274
			-18.06	-17.74	-0.32	1.24833					-22.02	-21.995	-0.025	1.01748				VEGFR2		28.32	8.6	8.48	0.12	0.920188						T		33.45	15.38	15.88	-0.5	1.41421				ＫＤＲ		26.37	7.64	7.68	-0.04	1.02811
			-17.42	-17.74	0.32	0.80107					-21.97	-21.995	0.025	0.982821						28.5	8.36	8.48	-0.12	1.08673								34.53	16.38	15.88	0.5	0.707107						26.26	7.72	7.68	0.04	0.972655
			-17.97	-17.74	-0.23	1.17283					-20.73	-21.995	1.265	0.416099						25.29	5.64	8.48	-2.84	7.1602								33.2	13.46	15.88	-2.42	5.35171						25.43	5.41	7.68	-2.27	4.82323
			-18.19	-17.74	-0.45	1.36604					-20.66	-21.995	1.335	0.396392						25.52	6.19	8.48	-2.29	4.89056								33.12	13.43	15.88	-2.45	5.46416						25.68	6.22	7.68	-1.46	2.75108
			0	-17.74	17.74	4.56802e-06					0	-21.995	21.995	2.39246e-07							0	8.48	-8.48	357.054									0	15.88	-15.88	60305.4							0	7.68	-7.68	205.074
			0	-17.74	17.74	4.56802e-06					0	-21.995	21.995	2.39246e-07							0	8.48	-8.48	357.054									0	15.88	-15.88	60305.4							0	7.68	-7.68	205.074
			0	-17.74	17.74	4.56802e-06					0	-21.995	21.995	2.39246e-07							0	8.48	-8.48	357.054									0	15.88	-15.88	60305.4							0	7.68	-7.68	205.074
			0	-17.74	17.74	4.56802e-06					0	-21.995	21.995	2.39246e-07							0	8.48	-8.48	357.054									0	15.88	-15.88	60305.4							0	7.68	-7.68	205.074
			0	-17.74	17.74	4.56802e-06					0	-21.995	21.995	2.39246e-07							0	8.48	-8.48	357.054									0	15.88	-15.88	60305.4							0	7.68	-7.68	205.074
			0	-17.74	17.74	4.56802e-06					0	-21.995	21.995	2.39246e-07							0	8.48	-8.48	357.054									0	15.88	-15.88	60305.4							0	7.68	-7.68	205.074
			0	-17.74	17.74	4.56802e-06					0	-21.995	21.995	2.39246e-07							0	8.48	-8.48	357.054									0	15.88	-15.88	60305.4							0	7.68	-7.68	205.074
			0	-17.74	17.74	4.56802e-06					0	-21.995	21.995	2.39246e-07							0	8.48	-8.48	357.054									0	15.88	-15.88	60305.4							0	7.68	-7.68	205.074
			-18.06	-17.74	-0.32	1.24833					-22.02	-21.995	-0.025	1.01748				ISL1		34.57	14.85	14.37	0.48	0.716978						TBX20		35	16.93	16.89	0.04	0.972655				ＩＳＬ１		35	16.27	16.365	-0.095	1.06807
			-17.42	-17.74	0.32	0.80107					-21.97	-21.995	0.025	0.982821						34.03	13.89	14.37	-0.48	1.39474								35	16.85	16.89	-0.04	1.02811						35	16.46	16.365	0.095	0.936272
			-17.97	-17.74	-0.23	1.17283					-20.73	-21.995	1.265	0.416099						26.02	6.37	14.37	-8	256								29.18	9.44	16.89	-7.45	174.853						24.74	4.72	16.365	-11.645	3202.54
			-18.19	-17.74	-0.45	1.36604					-20.66	-21.995	1.335	0.396392						25.45	6.12	14.37	-8.25	304.437								29.17	9.48	16.89	-7.41	170.072						24.89	5.43	16.365	-10.935	1957.78
			0	-17.74	17.74	4.56802e-06					0	-21.995	21.995	2.39246e-07							0	14.37	-14.37	21173.9									0	16.89	-16.89	121450							0	16.365	-16.365	84402.6
			0	-17.74	17.74	4.56802e-06					0	-21.995	21.995	2.39246e-07							0	14.37	-14.37	21173.9									0	16.89	-16.89	121450							0	16.365	-16.365	84402.6
			0	-17.74	17.74	4.56802e-06					0	-21.995	21.995	2.39246e-07							0	14.37	-14.37	21173.9									0	16.89	-16.89	121450							0	16.365	-16.365	84402.6
			0	-17.74	17.74	4.56802e-06					0	-21.995	21.995	2.39246e-07							0	14.37	-14.37	21173.9									0	16.89	-16.89	121450							0	16.365	-16.365	84402.6
			0	-17.74	17.74	4.56802e-06					0	-21.995	21.995	2.39246e-07							0	14.37	-14.37	21173.9									0	16.89	-16.89	121450							0	16.365	-16.365	84402.6
			0	-17.74	17.74	4.56802e-06					0	-21.995	21.995	2.39246e-07							0	14.37	-14.37	21173.9									0	16.89	-16.89	121450							0	16.365	-16.365	84402.6
			0	-17.74	17.74	4.56802e-06					0	-21.995	21.995	2.39246e-07							0	14.37	-14.37	21173.9									0	16.89	-16.89	121450							0	16.365	-16.365	84402.6
			0	-17.74	17.74	4.56802e-06					0	-21.995	21.995	2.39246e-07							0	14.37	-14.37	21173.9									0	16.89	-16.89	121450							0	16.365	-16.365	84402.6
			-18.06	-17.74	-0.32	1.24833					-22.02	-21.995	-0.025	1.01748				SOX1		38.79	19.07	17.995	1.075	0.474671						ISL1		35	16.93	16.89	0.04	0.972655				ＳＯＸ１		31.14	12.41	12.5	-0.09	1.06437
			-17.42	-17.74	0.32	0.80107					-21.97	-21.995	0.025	0.982821						37.06	16.92	17.995	-1.075	2.10672								35	16.85	16.89	-0.04	1.02811						31.13	12.59	12.5	0.09	0.939523
			-17.97	-17.74	-0.23	1.17283					-20.73	-21.995	1.265	0.416099						37.73	18.08	17.995	0.085	0.942785								28.51	8.77	16.89	-8.12	278.204						35.44	15.42	12.5	2.92	0.132127
			-18.19	-17.74	-0.45	1.36604					-20.66	-21.995	1.335	0.396392						37.62	18.29	17.995	0.295	0.815072								28.58	8.89	16.89	-8	256						35.91	16.45	12.5	3.95	0.0647041
			0	-17.74	17.74	4.56802e-06					0	-21.995	21.995	2.39246e-07							0	17.995	-17.995	261237									0	16.89	-16.89	121450							0	12.5	-12.5	5792.62
			0	-17.74	17.74	4.56802e-06					0	-21.995	21.995	2.39246e-07							0	17.995	-17.995	261237									0	16.89	-16.89	121450							0	12.5	-12.5	5792.62
			0	-17.74	17.74	4.56802e-06					0	-21.995	21.995	2.39246e-07							0	17.995	-17.995	261237									0	16.89	-16.89	121450							0	12.5	-12.5	5792.62
			0	-17.74	17.74	4.56802e-06					0	-21.995	21.995	2.39246e-07							0	17.995	-17.995	261237									0	16.89	-16.89	121450							0	12.5	-12.5	5792.62
			0	-17.74	17.74	4.56802e-06					0	-21.995	21.995	2.39246e-07							0	17.995	-17.995	261237									0	16.89	-16.89	121450							0	12.5	-12.5	5792.62
			0	-17.74	17.74	4.56802e-06					0	-21.995	21.995	2.39246e-07							0	17.995	-17.995	261237									0	16.89	-16.89	121450							0	12.5	-12.5	5792.62
			0	-17.74	17.74	4.56802e-06					0	-21.995	21.995	2.39246e-07							0	17.995	-17.995	261237									0	16.89	-16.89	121450							0	12.5	-12.5	5792.62
			0	-17.74	17.74	4.56802e-06					0	-21.995	21.995	2.39246e-07							0	17.995	-17.995	261237									0	16.89	-16.89	121450							0	12.5	-12.5	5792.62
			-18.06	-17.74	-0.32	1.24833												TBX20		34.19	14.47	14.155	0.315	0.803851						MESP1		28.17	10.1	10	0.1	0.933033							-18.73	-18.635	-0.095	1.06807
			-17.42	-17.74	0.32	0.80107														33.98	13.84	14.155	-0.315	1.24401								28.05	9.9	10	-0.1	1.07177							-18.54	-18.635	0.095	0.936272
			-17.97	-17.74	-0.23	1.17283														29.2	9.55	14.155	-4.605	24.3357								26.15	6.41	10	-3.59	12.042							-20.02	-18.635	-1.385	2.61172
			-18.19	-17.74	-0.45	1.36604														28.34	9.01	14.155	-5.145	35.3834								26.06	6.37	10	-3.63	12.3805							-19.46	-18.635	-0.825	1.77154
			0	-17.74	17.74	4.56802e-06															0	14.155	-14.155	18242.3									0	10	-10	1024							0	-18.635	18.635	2.45644e-06
			0	-17.74	17.74	4.56802e-06															0	14.155	-14.155	18242.3									0	10	-10	1024							0	-18.635	18.635	2.45644e-06
			0	-17.74	17.74	4.56802e-06															0	14.155	-14.155	18242.3									0	10	-10	1024							0	-18.635	18.635	2.45644e-06
			0	-17.74	17.74	4.56802e-06															0	14.155	-14.155	18242.3									0	10	-10	1024							0	-18.635	18.635	2.45644e-06
			0	-17.74	17.74	4.56802e-06															0	14.155	-14.155	18242.3									0	10	-10	1024							0	-18.635	18.635	2.45644e-06
			0	-17.74	17.74	4.56802e-06															0	14.155	-14.155	18242.3									0	10	-10	1024							0	-18.635	18.635	2.45644e-06
			0	-17.74	17.74	4.56802e-06															0	14.155	-14.155	18242.3									0	10	-10	1024							0	-18.635	18.635	2.45644e-06
			0	-17.74	17.74	4.56802e-06															0	14.155	-14.155	18242.3									0	10	-10	1024							0	-18.635	18.635	2.45644e-06
																					ΔCT	ΔCT of average GAPDH	ΔΔCT	2-（ΔΔCT）									ΔCT	ΔCT of average GAPDH	ΔΔCT	2-（ΔΔCT）
																		GAPDH	H9	19.72										GAPDH	H9	19.72
																				20.14												20.14
																			D3	19.65											D3	19.65
																				19.33												19.33
																		TBX5		33.79	14.07	13.79	0.28	0.823591						MESP1		30.2	10.48	10.245	0.235	0.849685
																				33.65	13.51	13.79	-0.28	1.21419								30.15	10.01	10.245	-0.235	1.17691
																				32.52	12.87	13.79	-0.92	1.89212								28.66	9.01	10.245	-1.235	2.35381
																				32.15	12.82	13.79	-0.97	1.95884								28.39	9.06	10.245	-1.185	2.27363
																					0	13.79	-13.79	14164.6									0	10.245	-10.245	1213.53
																					0	13.79	-13.79	14164.6									0	10.245	-10.245	1213.53
																					0	13.79	-13.79	14164.6									0	10.245	-10.245	1213.53
																					0	13.79	-13.79	14164.6									0	10.245	-10.245	1213.53
																					0	13.79	-13.79	14164.6									0	10.245	-10.245	1213.53
																					0	13.79	-13.79	14164.6									0	10.245	-10.245	1213.53
																					0	13.79	-13.79	14164.6									0	10.245	-10.245	1213.53
																					0	13.79	-13.79	14164.6									0	10.245	-10.245	1213.53

## Sheet: supplementary Figure 1c
	gapdh	NANOG	POU5F1	FOXF1	T	CXCR4	ISL1	KDR	MESP1	TBX18	PDGFα	PDGFβ	TBX20	NKX2.5	FOXA2
D0	18.01	22.65	24.51	34.97	35.78	31.73	36	27.85	N/A	N/A	30.44	32.77	30.53	34.7	31.41
	18.12	22.31	24.41	35.07	35.64	31.82	36	27.43	N/A	N/A	29.92	32.81	30.44	34.76	30.8
D1	18.29	24.68	24.15	33.35	25.57	33.18	32.85	27.01	N/A	N/A	32.75	30.88	30.86	35.59	35.06
	18.65	24.27	24.56	33.47	25.52	33.74	32.44	26.92	N/A	N/A	33.01	30.88	31.18	35.38	35.22
D2	19.7	30.98	26.74	34.02	27.18	34.5	25.31	26.86	N/A	37.63	31.63	30.47	30.46	33.97	34.86
	19.25	30.3	26.44	33.45	26.78	35.25	25.47	26.3	N/A	N/A	31.79	30.19	30.32	33.8	34.21
D3	17.64	29.79	26.44	32.92	28.17	30.76	24.19	25.07	N/A	N/A	27.93	29.38	30.11	35.05	36.24
	18.04	29.67	28.06	33.22	28.42	30.49	25.79	25.2	N/A	35.3	27.43	29.57	30.47	35.52	34.87
D4	19.57	32.6	30.81	34.79	31.3	30.24	26.54	27.47	N/A	37.37	28.93	27.76	30.76	33.63	39.38
	19.22	32.47	30.62	34.94	31.71	30.02	26.44	27.39	N/A	N/A	28.14	27.4	30.13	33.82	37.16
D5	19.04	32.86	31.02	33.31	31.6	28.18	27.5	27.79	N/A	33.73	31.48	27.47	31.37	34.68	37.4
	19.27	31.86	30.97	33.31	31.73	28	27.77	27.68	N/A	33.05	30.43	27.39	30.3	34.52	35.66
	sample name	CT	ΔCT	ΔΔCT	2-（ΔΔCT）			sample name	CT	ΔCT	ΔΔCT	2-（ΔΔCT）
GAPDH	D0	18.01					GAPDH	D0	18.01
		18.12							18.12
	D1	18.29						D1	18.29
		18.65							18.65
	D2	19.7						D2	19.7
		19.25							19.25
	D3	17.64						D3	17.64
		18.04							18.04
	D4	19.57						D4	19.57
		19.22							19.22
	D5	19.04						D5	19.04
		19.27							19.27
NANOG	D0	22.65	4.64	0	1		TBX20	D0	30.53	12.52	0	1
		22.31	4.19	0	1				30.44	12.32	0	1
	D1	24.68	6.39	1.75	0.297302			D1	30.86	12.57	0.05	0.965936
		24.27	5.62	1.43	0.371131				31.18	12.53	0.21	0.864537
	D2	30.98	11.28	6.64	0.0100268			D2	30.46	10.76	-1.76	3.38698
		30.3	11.05	6.86	0.00860863				30.32	11.07	-1.25	2.37841
	D3	29.79	12.15	7.51	0.00548611			D3	30.11	12.47	-0.05	1.03526
		29.67	11.63	7.44	0.00575886				30.47	12.43	0.11	0.926588
	D4	32.6	13.03	8.39	0.00298098			D4	30.76	11.19	-1.33	2.51403
		32.47	13.25	9.06	0.00187356				30.13	10.91	-1.41	2.65737
	D5	32.86	13.82	9.18	0.00172403			D5	31.37	12.33	-0.19	1.14076
		31.86	12.59	8.4	0.00296038				30.3	11.03	-1.29	2.44528
POU5F1	D0	24.51	6.5	0	1		NKX2.5	D0	34.7	16.69	0	1
		24.41	6.29	0	1				34.76	16.64	0	1
	D1	24.15	5.86	-0.64	1.55833			D1	35.59	17.3	0.61	0.655197
		24.56	5.91	-0.38	1.30134				35.38	16.73	0.09	0.939523
	D2	26.74	7.04	0.54	0.687771			D2	33.97	14.27	-2.42	5.35171
		26.44	7.19	0.9	0.535887				33.8	14.55	-2.09	4.25748
	D3	26.44	8.8	2.3	0.203063			D3	35.05	17.41	0.72	0.607097
		28.06	10.02	3.73	0.075363				35.52	17.48	0.84	0.558644
	D4	30.81	11.24	4.74	0.0374212			D4	33.63	14.06	-2.63	6.19026
		30.62	11.4	5.11	0.0289559				33.82	14.6	-2.04	4.11246
	D5	31.02	11.98	5.48	0.0224056			D5	34.68	15.64	-1.05	2.07053
		30.97	11.7	5.41	0.0235195				34.52	15.25	-1.39	2.62079
FOXF1	D0	34.97	16.96	0	1		FOXA2	D0	31.41	13.4	0	1
		35.07	16.95	0	1				30.8	12.68	0	1
	D1	33.35	15.06	-1.9	3.73213			D1	35.06	16.77	3.37	0.0967228
		33.47	14.82	-2.13	4.37717				35.22	16.57	3.89	0.0674518
	D2	34.02	14.32	-2.64	6.23332			D2	34.86	15.16	1.76	0.295248
		33.45	14.2	-2.75	6.72717				34.21	14.96	2.28	0.205898
	D3	32.92	15.28	-1.68	3.20428			D3	36.24	18.6	5.2	0.0272047
		33.22	15.18	-1.77	3.41054				34.87	16.83	4.15	0.0563282
	D4	34.79	15.22	-1.74	3.34035			D4	39.38	19.81	6.41	0.0117597
		34.94	15.72	-1.23	2.34567				37.16	17.94	5.26	0.0260965
	D5	33.31	14.27	-2.69	6.45313			D5	37.4	18.36	4.96	0.0321286
		33.31	14.04	-2.91	7.51618				35.66	16.39	3.71	0.076415
T	D0	35.78	17.77	0	1
		35.64	17.52	0	1
	D1	25.57	7.28	-10.49	1438.15
		25.52	6.87	-10.65	1606.83
	D2	27.18	7.48	-10.29	1251.98
		26.78	7.53	-9.99	1016.93
	D3	28.17	10.53	-7.24	151.167
		28.42	10.38	-7.14	141.044
	D4	31.3	11.73	-6.04	65.7993
		31.71	12.49	-5.03	32.6724
	D5	31.6	12.56	-5.21	37.014
		31.73	12.46	-5.06	33.3589
CXCR4	D0	31.73	13.72	0	1
		31.82	13.7	0	1
	D1	33.18	14.89	1.17	0.444421
		33.74	15.09	1.39	0.381565
	D2	34.5	14.8	1.08	0.473029
		35.25	16	2.3	0.203063
	D3	30.76	13.12	-0.6	1.51572
		30.49	12.45	-1.25	2.37841
	D4	30.24	10.67	-3.05	8.28212
		30.02	10.8	-2.9	7.46426
	D5	28.18	9.14	-4.58	23.9176
		28	8.73	-4.97	31.3414
ISL1	D0	36	17.99	0	1
		36	17.88	0	1
	D1	32.85	14.56	-3.43	10.7779
		32.44	13.79	-4.09	17.0299
	D2	25.31	5.61	-12.38	5330.3
		25.47	6.22	-11.66	3236.01
	D3	24.19	6.55	-11.44	2778.33
		25.79	7.75	-10.13	1120.56
	D4	26.54	6.97	-11.02	2076.59
		26.44	7.22	-10.66	1618
	D5	27.5	8.46	-9.53	739.292
		27.77	8.5	-9.38	666.287
KDR	D0	27.85	9.84	0	1
		27.43	9.31	0	1
	D1	27.01	8.72	-1.12	2.17347
		26.92	8.27	-1.04	2.05623
	D2	26.86	7.16	-2.68	6.40856
		26.3	7.05	-2.26	4.78991
	D3	25.07	7.43	-2.41	5.31474
		25.2	7.16	-2.15	4.43828
	D4	27.47	7.9	-1.94	3.83706
		27.39	8.17	-1.14	2.20381
	D5	27.79	8.75	-1.09	2.12874
		27.68	8.41	-0.9	1.86607
PDGFα	D0	30.44	12.43	0	1
		29.92	11.8	0	1
	D1	32.75	14.46	2.03	0.244855
		33.01	14.36	2.56	0.169576
	D2	31.63	11.93	-0.5	1.41421
		31.79	12.54	0.74	0.598739
	D3	27.93	10.29	-2.14	4.40762
		27.43	9.39	-2.41	5.31474
	D4	28.93	9.36	-3.07	8.39773
		28.14	8.92	-2.88	7.3615
	D5	31.48	12.44	0.01	0.993092
		30.43	11.16	-0.64	1.55833
PDGFβ	D0	32.77	14.76	0	1
		32.81	14.69	0	1
	D1	30.88	12.59	-2.17	4.50023
		30.88	12.23	-2.46	5.50217
	D2	30.47	10.77	-3.99	15.8895
		30.19	10.94	-3.75	13.4543
	D3	29.38	11.74	-3.02	8.11168
		29.57	11.53	-3.16	8.9383
	D4	27.76	8.19	-6.57	95.0095
		27.4	8.18	-6.51	91.1392
	D5	27.47	8.43	-6.33	80.4489
		27.39	8.12	-6.57	95.0095

## Sheet: Figure 1d
H9	CPCs	(%)
0	89.3
0	92.6
0	90.1

## Sheet: Figure 2b
	GAPDH	CD31	CD144	JAG1	NPR3	NOTCH4	MEF2C	NFATC1			GAPDH	CD31	CD144	JAG1	NPR3	NOTCH4	MEF2C	NFATC1
CPC	21.91	40.5	38.46	28.39	31.19	32.39	32.39	31.4		CPC	21.91	40.5	38.46	28.39	31.19	32.39	32.39	31.6
	21.62	40.5	37.3	28.36	31.09	32.53	32.67	31.75			21.62	40.5	37.3	28.36	31.09	32.53	32.67	31.75
	21.34	40.5	38.81	28.68	31.14	32.98	32.68	31.84			21.34	40.5	38.81	28.68	31.14	32.98	32.68	31.64
VEGF	23.32	28.66	29.07	27.9	30.93	30.78	29.05	32.27		VEGF	25.01	31.04	31.51	29.67	33.84	33	30.44	32.84
	23.35	28.67	29.29	28.01	31.75	30.86	29.44	31.56			24.82	30.15	31.51	29.59	33.42	32.99	30.17	32.59
	23.42	28.77	28.8	27.89	30.54	30.85	29.19	31.97			24.85	30.26	31.24	29.61	33.38	32.94	30.48	32.58
VEGF+BMP4	23.01	28.72	29.19	28.4	30.67	31.19	29.07	31.55		VEGF+BMP4	23.04	29.12	29.06	28.45	31.79	32.08	28.32	30.24
	23.21	28.97	29.5	28.31	30.62	30.9	29.01	31.73			22.61	28.79	29.12	28.46	31.66	31.73	28.31	29.88
	23.12	28.9	29.37	28.33	30.58	30.43	28.99	32.08			23.01	29.07	29.16	28.48	31.23	32.24	28.18	30.16
VEGF+TGFB1	23.24	28.88	30.6	28.65	30.3	31.17	29.57	31.82		VEGF+TGFB1	23.24	30.88	30.6	28.65	31.3	31.77	30.07	31.02
	23.34	28.34	30.87	28.52	30.25	31.42	29.42	31.86			23.74	30.34	30.87	28.52	31.25	32.42	30.42	31.26
	22.99	28.2	30.72	28.61	30.23	31.19	29.12	31.72			22.99	30.2	30.72	28.61	31.23	32.19	30.12	30.18
VEGF+BMP4+TGFβ1	24.9	30.28	31.59	29.75	30.11	31.9	30.02	32.32		VEGF+BMP4+TGFβ1	25.96	31.44	31.58	29.78	31.66	32.14	31.51	32.65
	25.02	30.46	31.77	29.86	30.13	31.61	30.25	32.41			25.36	30.88	31.23	29.62	31.36	32.02	31.11	32.34
	25.25	30.01	31.66	29.26	30.54	31.55	30.16	32.67			26.06	31.25	31.25	29.86	31.57	32.35	31.36	32.89
VEGF+SB	23.69	28.55	30.8	30.55	32.44	32.61	31.61	33.06
	23.75	28.05	30.9	30.65	32.05	32.11	31.27	33.69
	23.77	28.62	30.91	31.46	32.32	32.05	31.63	33.44
			ΔCT	ΔCT of average GAPDH	ΔΔCT	2-（ΔΔCT）							ΔCT	ΔCT of average GAPDH	ΔΔCT	2-（ΔΔCT）
GAPDH	CPC	21.91								GAPDH	CPC	21.91
		21.62										21.62
		21.34										21.34
	VEGF	23.32									VEGF	25.01
		23.35										24.82
		23.42										24.85
	VEGF+BMP4	23.01									VEGF+BMP4	23.04
		23.21										22.61
		23.12										23.01
	VEGF+TGFB1	23.24									VEGF+TGFB1	23.24
		23.34										23.74
		22.99										22.99
	VEGF+BMP4+TGFβ1	24.9									VEGF+BMP4+TGFβ1	25.96
		25.02										25.36
		25.25										26.06
	VEGF+SB	23.69
		23.75
		23.77
CD31	CPC	36	14.09	14.3767	-0.286667	1.21982				CD31	CPC	36	14.09	14.3767	-0.286667	1.21982
		36	14.38	14.3767	0.00333333	0.997692						36	14.38	14.3767	0.00333333	0.997692
		36	14.66	14.3767	0.283333	0.82169						36	14.66	14.3767	0.283333	0.82169
	VEGF	28.66	5.34	14.3767	-9.03667	525.179					VEGF	31.04	6.03	14.3767	-8.34667	325.535
		28.67	5.32	14.3767	-9.05667	532.511						30.15	5.33	14.3767	-9.04667	528.832
		28.77	5.35	14.3767	-9.02667	521.552						30.26	5.41	14.3767	-8.96667	500.306
	VEGF+BMP4	28.72	5.71	14.3767	-8.66667	406.375					VEGF+BMP4	29.12	6.08	14.3767	-8.29667	314.446
		28.97	5.76	14.3767	-8.61667	392.532						28.79	6.18	14.3767	-8.19667	293.388
		28.9	5.78	14.3767	-8.59667	387.128						29.07	6.06	14.3767	-8.31667	318.835
	VEGF+TGFB1	28.88	5.64	14.3767	-8.73667	426.578					VEGF+TGFB1	30.88	7.64	14.3767	-6.73667	106.645
		28.34	5	14.3767	-9.37667	664.749						30.34	6.6	14.3767	-7.77667	219.286
		28.2	5.21	14.3767	-9.16667	574.701						30.2	7.21	14.3767	-7.16667	143.675
	VEGF+BMP4+TGFβ1	30.28	5.38	14.3767	-8.99667	510.818					VEGF+BMP4+TGFβ1	31.44	5.48	14.3767	-8.89667	476.61
		30.46	5.44	14.3767	-8.93667	490.01						30.88	5.52	14.3767	-8.85667	463.577
		30.01	4.76	14.3767	-9.61667	785.064						31.25	5.19	14.3767	-9.18667	582.723
	VEGF+SB	28.55	4.86	14.3767	-9.51667	732.491							0	14.3767	-14.3767	21272
		28.05	4.3	14.3767	-10.0767	1079.89							0	14.3767	-14.3767	21272
		28.62	4.85	14.3767	-9.52667	737.586							0	14.3767	-14.3767	21272
CD144	CPC	37	15.09	15.3767	-0.286667	1.21982				CD144	CPC	37	15.09	15.3767	-0.286667	1.21982
		37	15.38	15.3767	0.00333333	0.997692						37	15.38	15.3767	0.00333333	0.997692
		37	15.66	15.3767	0.283333	0.82169						37	15.66	15.3767	0.283333	0.82169
	VEGF	29.07	5.75	15.3767	-9.62667	790.525					VEGF	31.51	6.5	15.3767	-8.87667	470.049
		29.29	5.94	15.3767	-9.43667	692.978						31.51	6.69	15.3767	-8.68667	412.047
		28.8	5.38	15.3767	-9.99667	1021.64						31.24	6.39	15.3767	-8.98667	507.29
	VEGF+BMP4	29.19	6.18	15.3767	-9.19667	586.776					VEGF+BMP4	29.06	6.02	15.3767	-9.35667	655.598
		29.5	6.29	15.3767	-9.08667	543.7						29.12	6.51	15.3767	-8.86667	466.802
		29.37	6.25	15.3767	-9.12667	558.985						29.16	6.15	15.3767	-9.22667	599.106
	VEGF+TGFB1	30.6	7.36	15.3767	-8.01667	258.975					VEGF+TGFB1	30.6	7.36	15.3767	-8.01667	258.975
		30.87	7.53	15.3767	-7.84667	230.188						30.87	7.13	15.3767	-8.24667	303.734
		30.72	7.73	15.3767	-7.64667	200.39						30.72	7.73	15.3767	-7.64667	200.39
	VEGF+BMP4+TGFβ1	31.59	6.69	15.3767	-8.68667	412.047					VEGF+BMP4+TGFβ1	31.58	5.62	15.3767	-9.75667	865.066
		31.77	6.75	15.3767	-8.62667	395.262						31.23	5.87	15.3767	-9.50667	727.431
		31.66	6.41	15.3767	-8.96667	500.306						31.25	5.19	15.3767	-10.1867	1165.45
	VEGF+SB	30.8	7.11	15.3767	-8.26667	307.974							0	15.3767	-15.3767	42544
		30.9	7.15	15.3767	-8.22667	299.553							0	15.3767	-15.3767	42544
		30.91	7.14	15.3767	-8.23667	301.636							0	15.3767	-15.3767	42544
JAG1	CPC	28.39	6.48	6.85333	-0.373333	1.29534				JAG1	CPC	28.39	6.48	6.85333	-0.373333	1.29534
		28.36	6.74	6.85333	-0.113333	1.08172						28.36	6.74	6.85333	-0.113333	1.08172
		28.68	7.34	6.85333	0.486667	0.713672						28.68	7.34	6.85333	0.486667	0.713672
	VEGF	27.9	4.58	6.85333	-2.27333	4.83439					VEGF	29.67	4.66	6.85333	-2.19333	4.57361
		28.01	4.66	6.85333	-2.19333	4.57361						29.59	4.77	6.85333	-2.08333	4.23785
		27.89	4.47	6.85333	-2.38333	5.21741						29.61	4.76	6.85333	-2.09333	4.26733
	VEGF+BMP4	28.4	5.39	6.85333	-1.46333	2.75745					VEGF+BMP4	28.45	5.41	6.85333	-1.44333	2.71948
		28.31	5.1	6.85333	-1.75333	3.37137						28.46	5.85	6.85333	-1.00333	2.00463
		28.33	5.21	6.85333	-1.64333	3.12387						28.48	5.47	6.85333	-1.38333	2.6087
	VEGF+TGFB1	28.65	5.41	6.85333	-1.44333	2.71948					VEGF+TGFB1	28.65	5.41	6.85333	-1.44333	2.71948
		28.52	5.18	6.85333	-1.67333	3.18951						28.52	4.78	6.85333	-2.07333	4.20858
		28.61	5.62	6.85333	-1.23333	2.3511						28.61	5.62	6.85333	-1.23333	2.3511
	VEGF+BMP4+TGFβ1	29.75	4.85	6.85333	-2.00333	4.00925					VEGF+BMP4+TGFβ1	29.78	3.82	6.85333	-3.03333	8.18699
		29.86	4.84	6.85333	-2.01333	4.03714						29.62	4.26	6.85333	-2.59333	6.03491
		29.26	4.01	6.85333	-2.84333	7.17676						29.86	3.8	6.85333	-3.05333	8.30128
	VEGF+SB	30.55	6.86	6.85333	0.00666667	0.99539							0	6.85333	-6.85333	115.627
		30.65	6.9	6.85333	0.0466667	0.968171							0	6.85333	-6.85333	115.627
		31.46	7.69	6.85333	0.836667	0.559936							0	6.85333	-6.85333	115.627
NPR3	CPC	31.19	9.28	9.51667	-0.236667	1.17827				NPR3	CPC	31.19	9.28	9.51667	-0.236667	1.17827
		31.09	9.47	9.51667	-0.0466667	1.03288						31.09	9.47	9.51667	-0.0466667	1.03288
		31.14	9.8	9.51667	0.283333	0.82169						31.14	9.8	9.51667	0.283333	0.82169
	VEGF	30.93	7.61	9.51667	-1.90667	3.74942					VEGF	33.84	8.83	9.51667	-0.686667	1.60956
		31.75	8.4	9.51667	-1.11667	2.16845						33.42	8.6	9.51667	-0.916667	1.88775
		30.54	7.12	9.51667	-2.39667	5.26585						33.38	8.53	9.51667	-0.986667	1.9816
	VEGF+BMP4	30.67	7.66	9.51667	-1.85667	3.6217					VEGF+BMP4	31.79	8.75	9.51667	-0.766667	1.70133
		30.62	7.41	9.51667	-2.10667	4.30695						31.66	9.05	9.51667	-0.466667	1.38191
		30.58	7.46	9.51667	-2.05667	4.16024						31.23	8.22	9.51667	-1.29667	2.45661
	VEGF+TGFB1	30.3	7.06	9.51667	-2.45667	5.48947					VEGF+TGFB1	31.3	8.06	9.51667	-1.45667	2.74473
		30.25	6.91	9.51667	-2.60667	6.09095						31.25	7.51	9.51667	-2.00667	4.01853
		30.23	7.24	9.51667	-2.27667	4.84557						31.23	8.24	9.51667	-1.27667	2.42279
	VEGF+BMP4+TGFβ1	30.11	5.21	9.51667	-4.30667	19.7895					VEGF+BMP4+TGFβ1	31.66	5.7	9.51667	-3.81667	14.0907
		30.13	5.11	9.51667	-4.40667	21.2099						31.36	6	9.51667	-3.51667	11.4452
		30.54	5.29	9.51667	-4.22667	18.7221						31.57	5.51	9.51667	-4.00667	16.0741
	VEGF+SB	32.44	8.75	9.51667	-0.766667	1.70133							0	9.51667	-9.51667	732.491
		32.05	8.3	9.51667	-1.21667	2.32409							0	9.51667	-9.51667	732.491
		32.32	8.55	9.51667	-0.966667	1.95432							0	9.51667	-9.51667	732.491
NOTCH4	CPC	32.39	10.48	11.01	-0.53	1.44393				NOTCH4	CPC	32.39	10.48	11.01	-0.53	1.44393
		32.53	10.91	11.01	-0.1	1.07177						32.53	10.91	11.01	-0.1	1.07177
		32.98	11.64	11.01	0.63	0.646176						32.98	11.64	11.01	0.63	0.646176
	VEGF	30.78	7.46	11.01	-3.55	11.7127					VEGF	33	7.99	11.01	-3.02	8.11168
		30.86	7.51	11.01	-3.5	11.3137						32.99	8.17	11.01	-2.84	7.1602
		30.85	7.43	11.01	-3.58	11.9588						32.94	8.09	11.01	-2.92	7.56846
	VEGF+BMP4	31.19	8.18	11.01	-2.83	7.11074					VEGF+BMP4	32.08	9.04	11.01	-1.97	3.91768
		30.9	7.69	11.01	-3.32	9.98664						31.73	9.12	11.01	-1.89	3.70635
		30.43	7.31	11.01	-3.7	12.996						32.24	9.23	11.01	-1.78	3.43426
	VEGF+TGFB1	31.17	7.93	11.01	-3.08	8.45614					VEGF+TGFB1	31.77	8.53	11.01	-2.48	5.57897
		31.42	8.08	11.01	-2.93	7.6211						32.42	8.68	11.01	-2.33	5.02805
		31.19	8.2	11.01	-2.81	7.01285						32.19	9.2	11.01	-1.81	3.50642
	VEGF+BMP4+TGFβ1	31.9	7	11.01	-4.01	16.1113					VEGF+BMP4+TGFβ1	32.14	6.18	11.01	-4.83	28.443
		31.61	6.59	11.01	-4.42	21.4068						32.02	6.66	11.01	-4.35	20.393
		31.55	6.3	11.01	-4.71	26.1729						32.35	6.29	11.01	-4.72	26.3549
	VEGF+SB	32.61	8.92	11.01	-2.09	4.25748							0	11.01	-11.01	2062.24
		32.11	8.36	11.01	-2.65	6.27667							0	11.01	-11.01	2062.24
		32.05	8.28	11.01	-2.73	6.63456							0	11.01	-11.01	2062.24
MEF2C	CPC	32.39	10.48	10.9567	-0.476667	1.39152				MEF2C	CPC	32.39	10.48	10.9567	-0.476667	1.39152
		32.67	11.05	10.9567	0.0933333	0.937354						32.67	11.05	10.9567	0.0933333	0.937354
		32.68	11.34	10.9567	0.383333	0.766664						32.68	11.34	10.9567	0.383333	0.766664
	VEGF	29.05	5.73	10.9567	-5.22667	37.4441					VEGF	30.44	5.43	10.9567	-5.52667	46.0991
		29.44	6.09	10.9567	-4.86667	29.1751						30.17	5.35	10.9567	-5.60667	48.7276
		29.19	5.77	10.9567	-5.18667	36.4202						30.48	5.63	10.9567	-5.32667	40.1316
	VEGF+BMP4	29.07	6.06	10.9567	-4.89667	29.7882					VEGF+BMP4	28.32	5.28	10.9567	-5.67667	51.1502
		29.01	5.8	10.9567	-5.15667	35.6707						28.31	5.7	10.9567	-5.25667	38.2309
		28.99	5.87	10.9567	-5.08667	33.9812						28.18	5.17	10.9567	-5.78667	55.2027
	VEGF+TGFB1	29.57	6.33	10.9567	-4.62667	24.7039					VEGF+TGFB1	30.07	6.83	10.9567	-4.12667	17.4683
		29.42	6.08	10.9567	-4.87667	29.378						30.42	6.68	10.9567	-4.27667	19.3823
		29.12	6.13	10.9567	-4.82667	28.3773						30.12	7.13	10.9567	-3.82667	14.1887
	VEGF+BMP4+TGFβ1	30.02	5.12	10.9567	-5.83667	57.1494					VEGF+BMP4+TGFβ1	31.51	5.55	10.9567	-5.40667	42.4198
		30.25	5.23	10.9567	-5.72667	52.954						31.11	5.75	10.9567	-5.20667	36.9286
		30.16	4.91	10.9567	-6.04667	66.104						31.36	5.3	10.9567	-5.65667	50.446
	VEGF+SB	31.61	7.92	10.9567	-3.03667	8.20593							0	10.9567	-10.9567	1987.4
		31.27	7.52	10.9567	-3.43667	10.8278							0	10.9567	-10.9567	1987.4
		31.63	7.86	10.9567	-3.09667	8.5544							0	10.9567	-10.9567	1987.4
NFATC1	CPC	31.4	9.49	10.04	-0.55	1.46409				NFATC1	CPC	31.6	9.69	10.04	-0.35	1.27456
		31.75	10.13	10.04	0.09	0.939523						31.75	10.13	10.04	0.09	0.939523
		31.84	10.5	10.04	0.46	0.726986						31.64	10.3	10.04	0.26	0.835088
	VEGF	32.27	8.95	10.04	-1.09	2.12874					VEGF	32.84	7.83	10.04	-2.21	4.62675
		31.56	8.21	10.04	-1.83	3.55537						32.59	7.77	10.04	-2.27	4.82323
		31.97	8.55	10.04	-1.49	2.80889						32.58	7.73	10.04	-2.31	4.95883
	VEGF+BMP4	31.55	8.54	10.04	-1.5	2.82843					VEGF+BMP4	30.24	7.2	10.04	-2.84	7.1602
		31.73	8.52	10.04	-1.52	2.86791						29.88	7.27	10.04	-2.77	6.82108
		32.08	8.96	10.04	-1.08	2.11404						30.16	7.15	10.04	-2.89	7.4127
	VEGF+TGFB1	31.82	8.58	10.04	-1.46	2.75108					VEGF+TGFB1	31.02	7.78	10.04	-2.26	4.78991
		31.86	8.52	10.04	-1.52	2.86791						31.26	7.52	10.04	-2.52	5.73582
		31.72	8.73	10.04	-1.31	2.47942						30.18	7.19	10.04	-2.85	7.21
	VEGF+BMP4+TGFβ1	32.32	7.42	10.04	-2.62	6.1475					VEGF+BMP4+TGFβ1	32.65	6.69	10.04	-3.35	10.1965
		32.41	7.39	10.04	-2.65	6.27667						32.34	6.98	10.04	-3.06	8.33973
		32.67	7.42	10.04	-2.62	6.1475						32.89	6.83	10.04	-3.21	9.25351
	VEGF+SB	33.06	9.37	10.04	-0.67	1.59107							0	10.04	-10.04	1052.79
		33.69	9.94	10.04	-0.1	1.07177							0	10.04	-10.04	1052.79
		33.44	9.67	10.04	-0.37	1.29235							0	10.04	-10.04	1052.79

## Sheet: Figure 2C
	GAPDH	ATF3	NR4A2	SELL	WNT2	ID1	NFKB1	CCND1	CD31	SMAD6	NOTCH1	JAG1	JAG2	KDR	NPR3	GATA4	TGFB1			GAPDH	EMCN	TEK	DLL4	TGFB2	MSX1	NFATc1	SNAI1	MEF2C	GATA5
D0	21.43	32.53	32.96	35.52	39.7	32.36	27.1	25.63	38.63	33.66	30.94	28.16	35.11	26.15	32.07	35.77	30.45		D0	21.91	35	38.18	33.87	31.47	38.01	27.05	35.28	32.39	32.46
	21.73	31.96	32.82	35.15	39.64	32.36	27.06	25.45	38.63	33.54	31.03	28.03	34.37	26.2	32.04	36.39	29.1			21.62	35	38.03	33.49	31.2	38.37	27.16	35.36	32.67	32.22
	21.65	32.22	32.6	35.55	39.14	32.53	27.47	25.26	38.42	32.76	30.83	27.97	34.91	26.24	32.07	36.63	29.01			21.34	35	37.66	32.19	31.16	37.16	27.21	35.45	32.68	32.04
D3	22.85	30.23	33.18	32.79	39.5	29.53	26.91	26.91	40.5	28.13	35.36	28.39	36.38	26.35	31.4	29.14	28.6		D3	22.96	33.79	32.68	34.3	28.36	N/A	31.19	33.81	29.06	31.41
	23.2	30.72	34.04	33.1	40.53	29.2	26.92	26.47	40.5	28.37	33.86	28.36	36.1	26.45	31.75	29.25	28.4			23.04	32.99	32.84	34.23	28.32	N/A	31.09	34.56	29.19	31.52
	22.99	30.61	33.08	32.25	39.5	29.35	27.09	26.57	40.5	28.56	33.65	28.68	38.11	26.59	31.84	29.35	28.59			23.42	32.99	33.07	34.23	28.65	N/A	31.14	34.56	28.9	31.59
D5	22.59	28.66	32.8	33.22	38.76	32.08	27.68	25.19	32.41	29.01	32.25	27.47	36.6	25.08	32.04	27.59	26.66		D5	22.65	31.64	30.07	33.2	27.12	39.17	29.26	34.38	28.35	31.99
	22.66	28.72	32.7	34.39	38.76	32.38	27.69	26.04	32.86	28.97	31.97	27.55	36.12	24.89	31.85	27.36	26.41			22.33	31.98	29.49	32.39	27.14	N/A	28.83	35.21	28.45	31.48
	23.17	29.31	33.36	33.46	39.04	32.47	28.03	27.45	32.27	28.9	32.28	27.54	36.88	25.1	31.6	27.37	26.51			22.58	31.92	29.57	33.12	27.12	39.34	28.39	34.72	28.59	31.59
D7	23.6	30.43	33.33	33.53	35.53	33.99	27.6	26.01	32.15	28.31	31.54	28.57	36.17	25.81	31.06	27.3	26.47		D7	22.42	32.6	30.26	32.51	28.64	36.87	27.39	34.61	28.42	29.9
	23.74	30.15	33.24	33.21	35.62	34.11	27.36	26.29	32.3	28.37	31.4	28.71	37.23	25.77	31.62	27.35	26.65			22.44	31.35	30.02	32.07	28.56	39.67	27.47	34.17	28.89	29.83
	23.64	30.09	33.72	33.68	36.21	34.28	27.87	26.32	32.16	28.67	31.77	28.9	36.3	25.97	31.97	27.77	26.78			22.39	31.29	30.04	32.08	28.38	38.32	27.8	35.19	28.33	30.26
D9	22.02	29.05	32.36	33.44	33.75	32.58	25.87	25.68	32.07	29.55	31.53	28.38	36.02	25.74	31.44	27.13	26.34		D9	22.6	32.62	29.55	32.93	28	39.21	27.08	36	28.57	29.77
	22.25	28.79	32.18	33.62	34.02	32.2	25.9	25.54	32.25	28.73	31.36	28.33	36.3	25.63	30.97	26.65	26.01			22.49	32.19	29.63	33.11	27.74	36.94	27.03	35.65	28.73	29.47
	22.01	28.79	31.99	33.22	33.85	32.19	25.68	25.28	32.1	28.43	31.39	28.21	36	26	30.57	26.5	26.01			22.91	32.62	29.77	34.43	27.85	37.46	26.98	36.73	29.2	29.74
D12	22.75	30.16	32.66	33.74	35.08	33.05	26.83	25.78	32.61	28.64	32.46	29.68	37.14	26	32.06	27.27	26.11		D12	21.66	31.98	28.51	32.5	27.73	36.85	27.04	34.48	28.84	28.87
	22.62	30.01	32.47	33.41	34.64	33.38	27.01	25.96	32.75	27.97	32.81	28.84	37.2	25.72	30.99	26.66	25.56			21.93	31.69	28.65	32.33	27.65	37.08	27.01	34.48	28.39	29.43
	22.69	30.06	32.55	33.96	34.93	33.33	26.83	25.83	32.67	29	33.3	28.79	38.46	26.04	32.13	27.58	26.43			21.88	32.1	28.62	32.09	27.96	38.73	27.05	35.33	28.32	28.62
			ΔCT	ΔCT of average GAPDH	ΔΔCT	2-（ΔΔCT）					ΔCT	ΔCT of average GAPDH	ΔΔCT	2-（ΔΔCT）					ΔCT	ΔCT of average GAPDH	ΔΔCT	2-（ΔΔCT）				ΔCT	ΔCT of average GAPDH	ΔΔCT	2-（ΔΔCT）
GAPDH	D0	21.43						GAPDH	D0	21.43						GAPDH	D0	21.43					GAPDH	D0	21.91
		21.73								21.73								21.73							21.62
		21.65								21.65								21.65							21.34
	D3	22.85							D3	22.85							D3	22.85						D3	22.96
		23.2								23.2								23.2							23.04
		22.99								22.99								22.99							23.42
	D5	22.59							D5	22.59							D5	22.59						D5	22.65
		22.66								22.66								22.66							22.33
		23.17								23.17								23.17							22.58
	D7	23.6							D7	23.6							D7	23.6						D7	22.42
		23.74								23.74								23.74							22.44
		23.64								23.64								23.64							22.39
	D9	22.02							D9	22.02							D9	22.02						D9	22.6
		22.25								22.25								22.25							22.49
		22.01								22.01								22.01							22.91
	D12	22.75							D12	22.75							D12	22.75						D12	21.66
		22.62								22.62								22.62							21.93
		22.69								22.69								22.69							21.88
ATF3	D0	32.53	11.1	10.6333	0.466667	0.723635		SMAD6	D0	33.66	12.23	11.7167	0.513333	0.700602		NPR3	D0	32.07	10.64	10.4567	0.183333	0.880666	EMCN	D0	35	13.09	13.3767	-0.286667	1.21982
		31.96	10.23	10.6333	-0.403333	1.32256				33.54	11.81	11.7167	0.0933333	0.937354				32.04	10.31	10.4567	-0.146667	1.10701			35	13.38	13.3767	0.00333333	0.997692
		32.22	10.57	10.6333	-0.0633333	1.04488				32.76	11.11	11.7167	-0.606667	1.52274				32.07	10.42	10.4567	-0.0366667	1.02574			35	13.66	13.3767	0.283333	0.82169
	D3	30.23	7.38	10.6333	-3.25333	9.53566			D3	28.13	5.28	11.7167	-6.43667	86.6223			D3	31.4	8.55	10.4567	-1.90667	3.74942		D3	33.79	10.83	13.3767	-2.54667	5.84283
		30.72	7.52	10.6333	-3.11333	8.6538				28.37	5.17	11.7167	-6.54667	93.4852				31.75	8.55	10.4567	-1.90667	3.74942			32.99	9.95	13.3767	-3.42667	10.753
		30.61	7.62	10.6333	-3.01333	8.07428				28.56	5.57	11.7167	-6.14667	70.8486				31.84	8.85	10.4567	-1.60667	3.04547			32.99	9.57	13.3767	-3.80667	13.9933
	D5	28.66	6.07	10.6333	-4.56333	23.6429			D5	29.01	6.42	11.7167	-5.29667	39.3057			D5	32.04	9.45	10.4567	-1.00667	2.00926		D5	31.64	8.99	13.3767	-4.38667	20.9179
		28.72	6.06	10.6333	-4.57333	23.8073				28.97	6.31	11.7167	-5.40667	42.4198				31.85	9.19	10.4567	-1.26667	2.40605			31.98	9.65	13.3767	-3.72667	13.2385
		29.31	6.14	10.6333	-4.49333	22.5231				28.9	5.73	11.7167	-5.98667	63.4112				31.6	8.43	10.4567	-2.02667	4.07462			31.92	9.34	13.3767	-4.03667	16.4119
	D7	30.43	6.83	10.6333	-3.80333	13.961			D7	28.31	4.71	11.7167	-7.00667	128.593			D7	31.06	7.46	10.4567	-2.99667	7.98154		D7	32.6	10.18	13.3767	-3.19667	9.16838
		30.15	6.41	10.6333	-4.22333	18.6788				28.37	4.63	11.7167	-7.08667	135.925				31.62	7.88	10.4567	-2.57667	5.9656			31.35	8.91	13.3767	-4.46667	22.1106
		30.09	6.45	10.6333	-4.18333	18.1681				28.67	5.03	11.7167	-6.68667	103.012				31.97	8.33	10.4567	-2.12667	4.36707			31.29	8.9	13.3767	-4.47667	22.2644
	D9	29.05	7.03	10.6333	-3.60333	12.1538			D9	29.55	7.53	11.7167	-4.18667	18.2101			D9	31.44	9.42	10.4567	-1.03667	2.05148		D9	32.62	10.02	13.3767	-3.35667	10.2437
		28.79	6.54	10.6333	-4.09333	17.0693				28.73	6.48	11.7167	-5.23667	37.7045				30.97	8.72	10.4567	-1.73667	3.33264			32.19	9.7	13.3767	-3.67667	12.7875
		28.79	6.78	10.6333	-3.85333	14.4534				28.43	6.42	11.7167	-5.29667	39.3057				30.57	8.56	10.4567	-1.89667	3.72352			32.62	9.71	13.3767	-3.66667	12.6992
	D12	30.16	7.41	10.6333	-3.22333	9.33942			D12	28.64	5.89	11.7167	-5.82667	56.7546			D12	32.06	9.31	10.4567	-1.14667	2.21402		D12	31.98	10.32	13.3767	-3.05667	8.32048
		30.01	7.39	10.6333	-3.24333	9.4698				27.97	5.35	11.7167	-6.36667	82.5197				30.99	8.37	10.4567	-2.08667	4.24766			31.69	9.76	13.3767	-3.61667	12.2666
		30.06	7.37	10.6333	-3.26333	9.60199				29	6.31	11.7167	-5.40667	42.4198				32.13	9.44	10.4567	-1.01667	2.02324			32.1	10.22	13.3767	-3.15667	8.91767
NR4A2	D0	32.96	11.53	11.19	0.34	0.790041		BMP4	D0	26.7	5.27	4.7	0.57	0.673617		GATA4	D0	35.77	14.34	14.66	-0.32	1.24833	TEK	D0	38.18	16.27	16.3333	-0.0633333	1.04488
		32.82	11.09	11.19	-0.1	1.07177				26.72	4.99	4.7	0.29	0.817902				36.39	14.66	14.66	0	1			38.03	16.41	16.3333	0.0766667	0.948246
		32.6	10.95	11.19	-0.24	1.18099				25.49	3.84	4.7	-0.86	1.81504				36.63	14.98	14.66	0.32	0.80107			37.66	16.32	16.3333	-0.0133333	1.00928
	D3	33.18	10.33	11.19	-0.86	1.81504			D3	26.01	3.16	4.7	-1.54	2.90795			D3	29.14	6.29	14.66	-8.37	330.842		D3	32.68	9.72	16.3333	-6.61333	97.9065
		34.04	10.84	11.19	-0.35	1.27456				26.49	3.29	4.7	-1.41	2.65737				29.25	6.05	14.66	-8.61	390.722			32.84	9.8	16.3333	-6.53333	92.6252
		33.08	10.09	11.19	-1.1	2.14355				26.43	3.44	4.7	-1.26	2.39496				29.35	6.36	14.66	-8.3	315.173			33.07	9.65	16.3333	-6.68333	102.774
	D5	32.8	10.21	11.19	-0.98	1.97247			D5	25.55	2.96	4.7	-1.74	3.34035			D5	27.59	5	14.66	-9.66	809.002		D5	30.07	7.42	16.3333	-8.91333	482.148
		32.7	10.04	11.19	-1.15	2.21914				25.38	2.72	4.7	-1.98	3.94493				27.36	4.7	14.66	-9.96	995.999			29.49	7.16	16.3333	-9.17333	577.362
		33.36	10.19	11.19	-1	2				25.42	2.25	4.7	-2.45	5.46416				27.37	4.2	14.66	-10.46	1408.55			29.57	6.99	16.3333	-9.34333	649.566
	D7	33.33	9.73	11.19	-1.46	2.75108			D7	25.17	1.57	4.7	-3.13	8.75435			D7	27.3	3.7	14.66	-10.96	1992		D7	30.26	7.84	16.3333	-8.49333	360.37
		33.24	9.5	11.19	-1.69	3.22657				25.38	1.64	4.7	-3.06	8.33973				27.35	3.61	14.66	-11.05	2120.22			30.02	7.58	16.3333	-8.75333	431.535
		33.72	10.08	11.19	-1.11	2.15846				24.96	1.32	4.7	-3.38	10.4107				27.77	4.13	14.66	-10.53	1478.58			30.04	7.65	16.3333	-8.68333	411.097
	D9	32.36	10.34	11.19	-0.85	1.8025			D9	26.12	4.1	4.7	-0.6	1.51572			D9	27.13	5.11	14.66	-9.55	749.612		D9	29.55	6.95	16.3333	-9.38333	667.828
		32.18	9.93	11.19	-1.26	2.39496				26.06	3.81	4.7	-0.89	1.85318				26.65	4.4	14.66	-10.26	1226.22			29.63	7.14	16.3333	-9.19333	585.422
		31.99	9.98	11.19	-1.21	2.31338				25.36	3.35	4.7	-1.35	2.54912				26.5	4.49	14.66	-10.17	1152.06			29.77	6.86	16.3333	-9.47333	710.816
	D12	32.66	9.91	11.19	-1.28	2.42839			D12	26.99	4.24	4.7	-0.46	1.37554			D12	27.27	4.52	14.66	-10.14	1128.35		D12	28.51	6.85	16.3333	-9.48333	715.761
		32.47	9.85	11.19	-1.34	2.53151				26.54	3.92	4.7	-0.78	1.71713				26.66	4.04	14.66	-10.62	1573.76			28.65	6.72	16.3333	-9.61333	783.252
		32.55	9.86	11.19	-1.33	2.51403				26.85	4.16	4.7	-0.54	1.45397				27.58	4.89	14.66	-9.77	873.098			28.62	6.74	16.3333	-9.59333	772.469
SELL	D0	35.52	14.09	13.8033	0.286667	0.819794		NOTCH1	D0	30.94	9.51	9.33	0.18	0.882703		TGFB1	D0	30.45	9.02	7.91667	1.10333	0.46544	DLL4	D0	33.87	11.96	11.56	0.4	0.757858
		35.15	13.42	13.8033	-0.383333	1.30435				31.03	9.3	9.33	-0.03	1.02101				29.1	7.37	7.91667	-0.546667	1.46071			33.49	11.87	11.56	0.31	0.806642
		35.55	13.9	13.8033	0.0966667	0.935191				30.83	9.18	9.33	-0.15	1.10957				29.01	7.36	7.91667	-0.556667	1.47087			32.19	10.85	11.56	-0.71	1.6358
	D3	32.79	9.94	13.8033	-3.86333	14.5539			D3	35.36	12.51	9.33	3.18	0.110338			D3	28.6	5.75	7.91667	-2.16667	4.48985		D3	34.3	11.34	11.56	-0.22	1.16473
		33.1	9.9	13.8033	-3.90333	14.9631				33.86	10.66	9.33	1.33	0.397768				28.4	5.2	7.91667	-2.71667	6.57352			34.23	11.19	11.56	-0.37	1.29235
		32.25	9.26	13.8033	-4.54333	23.3174				33.65	10.66	9.33	1.33	0.397768				28.59	5.6	7.91667	-2.31667	4.9818			34.23	10.81	11.56	-0.75	1.68179
	D5	33.22	10.63	13.8033	-3.17333	9.02129			D5	32.25	9.66	9.33	0.33	0.795536			D5	26.66	4.07	7.91667	-3.84667	14.3867		D5	33.2	10.55	11.56	-1.01	2.01391
		34.39	11.73	13.8033	-2.07333	4.20858				31.97	9.31	9.33	-0.02	1.01396				26.41	3.75	7.91667	-4.16667	17.9594			32.39	10.06	11.56	-1.5	2.82843
		33.46	10.29	13.8033	-3.51333	11.4188				32.28	9.11	9.33	-0.22	1.16473				26.51	3.34	7.91667	-4.57667	23.8624			33.12	10.54	11.56	-1.02	2.02792
	D7	33.53	9.93	13.8033	-3.87333	14.6551			D7	31.54	7.94	9.33	-1.39	2.62079			D7	26.47	2.87	7.91667	-5.04667	33.052		D7	32.51	10.09	11.56	-1.47	2.77022
		33.21	9.47	13.8033	-4.33333	20.1587				31.4	7.66	9.33	-1.67	3.18215				26.65	2.91	7.91667	-5.00667	32.1482			32.07	9.63	11.56	-1.93	3.81055
		33.68	10.04	13.8033	-3.76333	13.5793				31.77	8.13	9.33	-1.2	2.2974				26.78	3.14	7.91667	-4.77667	27.4107			32.08	9.69	11.56	-1.87	3.65533
	D9	33.44	11.42	13.8033	-2.38333	5.21741			D9	31.53	9.51	9.33	0.18	0.882703			D9	26.34	4.32	7.91667	-3.59667	12.0977		D9	32.93	10.33	11.56	-1.23	2.34567
		33.62	11.37	13.8033	-2.43333	5.4014				31.36	9.11	9.33	-0.22	1.16473				26.01	3.76	7.91667	-4.15667	17.8353			33.11	10.62	11.56	-0.94	1.91853
		33.22	11.21	13.8033	-2.59333	6.03491				31.39	9.38	9.33	0.05	0.965936				26.01	4	7.91667	-3.91667	15.102			34.43	11.52	11.56	-0.04	1.02811
	D12	33.74	10.99	13.8033	-2.81333	7.02907			D12	32.46	9.71	9.33	0.38	0.768438			D12	26.11	3.36	7.91667	-4.55667	23.5339		D12	32.5	10.84	11.56	-0.72	1.64718
		33.41	10.79	13.8033	-3.01333	8.07428				32.81	10.19	9.33	0.86	0.550953				25.56	2.94	7.91667	-4.97667	31.4866			32.33	10.4	11.56	-1.16	2.23457
		33.96	11.27	13.8033	-2.53333	5.78908				33.3	10.61	9.33	1.28	0.411796				26.43	3.74	7.91667	-4.17667	18.0843			32.09	10.21	11.56	-1.35	2.54912
WNT2	D0	39.7	18.27	17.89	0.38	0.768438		JAG1	D0	28.16	6.73	6.45	0.28	0.823591									TGFB2	D0	31.47	9.56	9.65333	-0.0933333	1.06683
		39.64	17.91	17.89	0.02	0.986233				28.03	6.3	6.45	-0.15	1.10957											31.2	9.58	9.65333	-0.0733333	1.05214
		39.14	17.49	17.89	-0.4	1.31951				27.97	6.32	6.45	-0.13	1.09429											31.16	9.82	9.65333	0.166667	0.890899
	D3	39.5	16.65	17.89	-1.24	2.36199			D3	28.39	5.54	6.45	-0.91	1.87905										D3	28.36	5.4	9.65333	-4.25333	19.0713
		40.53	17.33	17.89	-0.56	1.47427				28.36	5.16	6.45	-1.29	2.44528											28.32	5.28	9.65333	-4.37333	20.7255
		39.5	16.51	17.89	-1.38	2.60268				28.68	5.69	6.45	-0.76	1.69349											28.65	5.23	9.65333	-4.42333	21.4564
	D5	38.76	16.17	17.89	-8.59	385.343			D5	27.47	4.88	6.45	-1.57	2.96905										D5	27.12	4.47	9.65333	-3.84333	14.3535
		38.76	16.1	17.89	-7.5	181.019				27.55	4.89	6.45	-1.56	2.94854											27.14	4.81	9.65333	-4.68333	25.6935
		39.04	15.87	17.89	-7.52	183.546				27.54	4.37	6.45	-2.08	4.22807											27.12	4.54	9.65333	-4.62333	24.6469
	D7	35.53	11.93	17.89	-7.25	152.219			D7	28.57	4.97	6.45	-1.48	2.78949										D7	28.64	6.22	9.65333	-4.24333	18.9396
		35.62	11.88	17.89	-7.33	160.898				28.71	4.97	6.45	-1.48	2.78949											28.56	6.12	9.65333	-5.17333	36.0851
		36.21	12.57	17.89	-7.94	245.572				28.9	5.26	6.45	-1.19	2.28153											28.38	5.99	9.65333	-5.11333	34.6152
	D9	33.75	11.73	17.89	-7.71	209.383			D9	28.38	6.36	6.45	-0.09	1.06437										D9	28	5.4	9.65333	-5.58333	47.9458
		34.02	11.77	17.89	-7.59	192.672				28.33	6.08	6.45	-0.37	1.29235											27.74	5.25	9.65333	-4.27333	19.3376
		33.85	11.84	17.89	-7.13	140.07				28.21	6.2	6.45	-0.25	1.18921											27.85	4.94	9.65333	-4.57333	23.8073
	D12	35.08	12.33	17.89	-7.25	152.219			D12	29.68	6.93	6.45	0.48	0.716978										D12	27.73	6.07	9.65333	-4.48333	22.3675
		34.64	12.02	17.89	-5.87	58.4852				28.84	6.22	6.45	-0.23	1.17283											27.65	5.72	9.65333	-3.93333	15.2775
		34.93	12.24	17.89	-5.65	50.2134				28.79	6.1	6.45	-0.35	1.27456											27.96	6.08	9.65333	-3.57333	11.9037
ID1	D0	32.36	10.93	10.8133	0.116667	0.922316		JAG2	D0	35.11	13.68	13.1933	0.486667	0.713672									NFATc1	D0	27.05	5.14	5.51667	-0.376667	1.29834
		32.36	10.63	10.8133	-0.183333	1.1355				34.37	12.64	13.1933	-0.553333	1.46747											27.16	5.54	5.51667	0.0233333	0.983957
		32.53	10.88	10.8133	0.0666667	0.954842				34.91	13.26	13.1933	0.0666667	0.954842											27.21	5.87	5.51667	0.353333	0.782773
	D3	29.53	6.68	10.8133	-4.13333	17.5492			D3	36.38	13.53	13.1933	0.336667	0.791869										D3	31.19	8.23	5.51667	2.71333	0.152477
		29.2	6	10.8133	-4.81333	28.1163				36.1	12.9	13.1933	-0.293333	1.22547											31.09	8.05	5.51667	2.53333	0.172739
		29.35	6.36	10.8133	-4.45333	21.9072				38.11	15.12	13.1933	1.92667	0.263036											31.14	7.72	5.51667	2.20333	0.217135
	D5	32.08	9.49	10.8133	-1.32333	2.50244			D5	36.6	14.01	13.1933	0.816667	0.567752										D5	29.26	6.61	5.51667	1.09333	0.468677
		32.38	9.72	10.8133	-1.09333	2.13366				36.12	13.46	13.1933	0.266667	0.831238											28.83	6.5	5.51667	0.983333	0.50581
		32.47	9.3	10.8133	-1.51333	2.85469				36.88	13.71	13.1933	0.516667	0.698985											28.39	5.81	5.51667	0.293333	0.816014
	D7	33.99	10.39	10.8133	-0.423333	1.34102			D7	36.17	12.57	13.1933	-0.623333	1.54043										D7	27.39	4.97	5.51667	-0.546667	1.46071
		34.11	10.37	10.8133	-0.443333	1.35974				37.23	13.49	13.1933	0.296667	0.814131											27.47	5.03	5.51667	-0.486667	1.4012
		34.28	10.64	10.8133	-0.173333	1.12766				36.3	12.66	13.1933	-0.533333	1.44727											27.8	5.41	5.51667	-0.106667	1.07674
	D9	32.58	10.56	10.8133	-0.253333	1.19196			D9	36.02	14	13.1933	0.806667	0.571701										D9	27.08	4.48	5.51667	-1.03667	2.05148
		32.2	9.95	10.8133	-0.863333	1.81924				36.3	14.05	13.1933	0.856667	0.552227											27.03	4.54	5.51667	-0.976667	1.96791
		32.19	10.18	10.8133	-0.633333	1.55114				36	13.99	13.1933	0.796667	0.575678											26.98	4.07	5.51667	-1.44667	2.72578
	D12	33.05	10.3	10.8133	-0.513333	1.42734			D12	37.14	14.39	13.1933	1.19667	0.436282										D12	27.04	5.38	5.51667	-0.136667	1.09936
		33.38	10.76	10.8133	-0.0533333	1.03766				37.2	14.58	13.1933	1.38667	0.382447											27.01	5.08	5.51667	-0.436667	1.35347
		33.33	10.64	10.8133	-0.173333	1.12766				38.46	15.77	13.1933	2.57667	0.167628											27.05	5.17	5.51667	-0.346667	1.27162
NKFB1	D0	27.1	5.67	5.60667	0.0633333	0.95705		KDR	D0	26.15	4.72	4.59333	0.126667	0.915945									GATA5	D0	32.46	10.55	10.6167	-0.0666667	1.04729
		27.06	5.33	5.60667	-0.276667	1.21139				26.2	4.47	4.59333	-0.123333	1.08925											32.22	10.6	10.6167	-0.0166667	1.01162
		27.47	5.82	5.60667	0.213333	0.862542				26.24	4.59	4.59333	-0.00333333	1.00231											32.04	10.7	10.6167	0.0833333	0.943874
	D3	26.91	4.06	5.60667	-1.54667	2.92141			D3	26.35	3.5	4.59333	-1.09333	2.13366										D3	31.41	8.45	10.6167	-2.16667	4.48985
		26.92	3.72	5.60667	-1.88667	3.6978				26.45	3.25	4.59333	-1.34333	2.53737											31.52	8.48	10.6167	-2.13667	4.39745
		27.09	4.1	5.60667	-1.50667	2.84153				26.59	3.6	4.59333	-0.993333	1.99078											31.59	8.17	10.6167	-2.44667	5.45155
	D5	27.68	5.09	5.60667	-0.516667	1.43065			D5	25.08	2.49	4.59333	-2.10333	4.29701										D5	31.99	9.34	10.6167	-1.27667	2.42279
		27.69	5.03	5.60667	-0.576667	1.4914				24.89	2.23	4.59333	-2.36333	5.14558											31.48	9.15	10.6167	-1.46667	2.76383
		28.03	4.86	5.60667	-0.746667	1.67791				25.1	1.93	4.59333	-2.66333	6.33495											31.59	9.01	10.6167	-1.60667	3.04547
	D7	27.6	4	5.60667	-1.60667	3.04547			D7	25.81	2.21	4.59333	-2.38333	5.21741										D7	29.9	7.48	10.6167	-3.13667	8.7949
		27.36	3.62	5.60667	-1.98667	3.9632				25.77	2.03	4.59333	-2.56333	5.91072											29.83	7.39	10.6167	-3.22667	9.36103
		27.87	4.23	5.60667	-1.37667	2.59668				25.97	2.33	4.59333	-2.26333	4.80099											30.26	7.87	10.6167	-2.74667	6.71165
	D9	25.87	3.85	5.60667	-1.75667	3.37916			D9	25.74	3.72	4.59333	-0.873333	1.83189										D9	29.77	7.17	10.6167	-3.44667	10.9031
		25.9	3.65	5.60667	-1.95667	3.88164				25.63	3.38	4.59333	-1.21333	2.31873											29.47	6.98	10.6167	-3.63667	12.4379
		25.68	3.67	5.60667	-1.93667	3.8282				26	3.99	4.59333	-0.603333	1.51922											29.74	6.83	10.6167	-3.78667	13.8007
	D12	26.83	4.08	5.60667	-1.52667	2.88119			D12	26	3.25	4.59333	-1.34333	2.53737										D12	28.87	7.21	10.6167	-3.40667	10.605
		27.01	4.39	5.60667	-1.21667	2.32409				25.72	3.1	4.59333	-1.49333	2.81539											29.43	7.5	10.6167	-3.11667	8.67381
		26.83	4.14	5.60667	-1.46667	2.76383				26.04	3.35	4.59333	-1.24333	2.36745											28.62	6.74	10.6167	-3.87667	14.689
CCND1	D0	25.63	4.2	3.84333	0.356667	0.780967																	SNAI1	D0	35.28	13.37	13.74	-0.37	1.29235
		25.45	3.72	3.84333	-0.123333	1.08925																			35.36	13.74	13.74	0	1
		25.26	3.61	3.84333	-0.233333	1.17555																			35.45	14.11	13.74	0.37	0.773782
	D3	26.91	4.06	3.84333	0.216667	0.860551																		D3	33.81	10.85	13.74	-2.89	7.4127
		26.47	3.27	3.84333	-0.573333	1.48796																			34.56	11.52	13.74	-2.22	4.65893
		26.57	3.58	3.84333	-0.263333	1.20025																			34.56	11.14	13.74	-2.6	6.06287
	D5	25.19	2.6	3.84333	-1.24333	2.36745																		D5	34.38	11.73	13.74	-2.01	4.02782
		26.04	3.38	3.84333	-0.463333	1.37872																			35.21	12.88	13.74	-0.86	1.81504
		27.45	4.28	3.84333	0.436667	0.73884																			34.72	12.14	13.74	-1.6	3.03143
	D7	26.01	2.41	3.84333	-1.43333	2.7007																		D7	34.61	12.19	13.74	-1.55	2.92817
		26.29	2.55	3.84333	-1.29333	2.45094																			34.17	11.73	13.74	-2.01	4.02782
		26.32	2.68	3.84333	-1.16333	2.23974																			35.19	12.8	13.74	-0.94	1.91853
	D9	25.68	3.66	3.84333	-0.183333	1.1355																		D9	36	13.4	13.74	-0.34	1.26576
		25.54	3.29	3.84333	-0.553333	1.46747																			35.65	13.16	13.74	-0.58	1.49485
		25.28	3.27	3.84333	-0.573333	1.48796																			36.73	13.82	13.74	0.08	0.946058
	D12	25.78	3.03	3.84333	-0.813333	1.75727																		D12	34.48	12.82	13.74	-0.92	1.89212
		25.96	3.34	3.84333	-0.503333	1.41748																			34.48	12.55	13.74	-1.19	2.28153
		25.83	3.14	3.84333	-0.703333	1.62826																			35.33	13.45	13.74	-0.29	1.22264
CD31	D0	38.63	17.2	16.9567	0.243333	0.844791													MEF2C	D0	32.39	10.48
		38.63	16.9	16.9567	-0.0566667	1.04006															32.67	11.05
		38.42	16.77	16.9567	-0.186667	1.13813															32.68	11.34
	D3	40.5	17.65	16.9567	0.693333	0.618423														D3	29.06	6.1
		40.5	17.3	16.9567	0.343333	0.788218															29.19	6.15
		40.5	17.51	16.9567	0.553333	0.681444															28.9	5.48
	D5	32.41	9.82	16.9567	-7.13667	140.718														D5	28.35	5.7
		32.86	10.2	16.9567	-6.75667	108.133															28.45	6.12
		32.27	9.1	16.9567	-7.85667	231.789															28.59	6.01
	D7	32.15	8.55	16.9567	-8.40667	339.359														D7	28.42	6
		32.3	8.56	16.9567	-8.39667	337.014															28.89	6.45
		32.16	8.52	16.9567	-8.43667	346.489															28.33	5.94
	D9	32.07	10.05	16.9567	-6.90667	119.981														D9	28.57	5.97
		32.25	10	16.9567	-6.95667	124.213															28.73	6.24
		32.1	10.09	16.9567	-6.86667	116.7															29.2	6.29
	D12	32.61	9.86	16.9567	-7.09667	136.87														D12	28.84	7.18
		32.75	10.13	16.9567	-6.82667	113.509															28.39	6.46
		32.67	9.98	16.9567	-6.97667	125.946															28.32	6.44

## Sheet: Figure 3e
H9	VELs_D3	VELs_D7
	H9	VELs_D3	VELs_D7
CDH5	0.14	119.8	399.97
PECAM1	0.25	61.69	353.53
NOTCH1	8.92	26.4	146.04
TIE1	2.6	27.01	207.51
TEK	0.3	30.68	55.65
VWF	0.14	7.21	34.42
KDR	29.14	213.85	423.99
ENG	2.9	156.25	586.94
MEF2C	0.33	9.6	37.24
EMCN	0.16	4.02	45.94
NOTCH4	0.52	13.48	127.25
DLL4	0.14	23.04	189.5
ATF3	6.41	5.6	9.32
ICAM1	2.57	3.61	27.23
VEGFC	0.35	0.41	24.63
KLF9	0.61	0.73	5.2
CXCL2	0.1	0.24	6.67
B2M	71.53	108.3	244.45
ETS2	14.08	18.21	33.19
EGR1	4.17	14.85	61.1
KLF2	0.42	9.25	97.79
CAV1	8.51	16.3	31.55
ID1	58.89	245.22	624.23
WNT2	0	0.09	0.17
FOSB	0.37	3.78	10.47
GATA2	0.24	61.3	75.87
NTRK2	0.04	1.06	1.09
JUNB	4.6	84.17	91.25
SNAI1	9.53	23.38	24.05
DKK3	5.11	38.42	30.54
NDP	0.04	0.2	0.22
KLF6	9.06	44.48	54.94
MVP	1.29	13.1	17.73
HEY2	6.73	66.35	100.22
JUND	27.21	76.28	96.05
SMAD6	2.24	80.39	215.98
GJA5	1.89	85.36	269.33
GNS	10.09	31.09	44.88
DUSP1	2.32	15.46	30.88
FOS	3.34	17.8	39.17
HAND2	0.03	7.11	21.06
GSN	10.09	135.53	286.49
NPR3	0.06	1.04	5.29
GATA4	0.17	29.37	25.28
COL3A1	0.05	322.16	199.46
SOX17	0.01	75	45.21
SNAI2	0.36	25.75	8.63
NRP2	10.73	141.89	68.01
JAG1	6.26	44.78	25.06
TGFB2	0.1	8.14	3.83
EDN1	0.31	93.51	16.08
WISP1	0.02	5.05	1.49
CDH11	1.83	76.77	15.29
NR2F2	0.02	7.37	2.02
FLNB	26.74	73.88	40.53
SLIT3	0.14	17.03	1.85
ACTC1	3.02	558.73	8.62
MEST	87.99	262.43	111.66
TBX5	0.02	0.07	0.03
NOTCH3	17.93	33.44	18.78
DBN1	176.58	204.63	117.81
NPPB	0.13	12.1	0.17
FABP3	9.52	11.73	2.37
DDR1	35.62	51.26	23.88
ENO3	6.09	8.46	5.4
COL2A1	1.38	5.97	0.18
NPPA	1.18	1.88	0.88

## Sheet: Fig 4d-RNA-Seq gene expreion
gene_symbol (Sheet11)	H9	VELs	VELs_P1	VECs	HAEC	VICs	HUVEC	VEC_20	VEC_30	VEC_43	VEC_50	VEC_59
A1BG	1.94	3.29	5.26	4.2	0.84	3.175	0.18	0.335	1.54	1.98	0.7	0.81
A2M	0.065	1.7	49.1	5.5	0.01	11.48	115.18	8.12	4.17	16.295	12.05	3.04
NAT1	3.05	1.74	1.56	2.73	2.155	2.61	2.96	3.43	3.99	4.3	3.22	3.245
NAT2	2.785	0.2	0.4	0	0.04	0.44	0	0.06	0	0.06	0.02	0.185
AADAC	0	0.04	0.04	3.48	6.095	11.1	0	1.665	2.275	2.565	0.87	0.85
AAMP	53.785	38.82	24.93	26.13	33.715	36.04	35.98	44.74	46.675	43.595	48.285	45.57
AARS	105.605	28.6	138.76	38.88	142.48	45.8	36.93	46.7	44.815	39.91	49.635	46.585
ABAT	2.105	3.96	1.34	1.77	0	3.025	1.78	3.63	2.57	2.665	2.365	3.06
ABCA1	1.45	12.17	5.09	9.76	0.59	6.555	3.96	1.63	1.985	4.07	2.2	1.02
ABCA2	3.085	4.16	9.31	10.63	9.185	18.895	5.63	8.895	8.865	8.545	7.755	10.89
ABCA3	2.315	2.96	22.23	4.92	7.015	6.55	12.91	14.93	9.32	10.68	9.235	21.965
ABCB7	15.895	11.61	14.52	6.38	8.785	4.76	8.21	8.54	6.99	7.17	7.715	6.28
ABCF1	66.53	31.09	23.55	27.28	19.675	21.955	31.16	31.735	25.825	32.57	28.02	28.115
ABCA4	0.035	1.12	12.59	0.31	0.23	0.09	0.57	0.56	0.17	0.675	0.38	0.11
ABL1	28.355	26.24	24.9	39.39	27.84	36.705	18.84	24.855	23.86	25.865	24.355	25.6
ABL2	4.185	21.93	14.05	10.39	10.49	6.805	13.79	12.71	11.495	15.09	13.325	12.06
ABR	9.08	22.77	28.81	25.54	60.23	52.655	32.38	22.785	25.68	20.495	24.88	23.935
ACAA1	15.53	21.89	16.74	21.04	29.39	29.86	37.8	27.605	24.805	29.47	26.39	30.695
ACACA	31.075	16.66	12.08	10.78	16.465	14.185	11.1	13.09	13.265	11.175	14.025	10.51
ACACB	1.68	0.79	1.53	0.27	0.965	2.85	3.28	0.59	0.86	0.425	1.17	0.835
ACADL	0.035	0.78	0	0.44	0	2.71	0	0.02	0.055	0.065	0.08	0.02
ACADM	21.705	14.42	14.85	7.79	9.205	15.215	8.75	15.21	14.885	12.22	13.58	14.17
ACADS	1.505	1.84	4.33	3.75	4.165	6.125	9.6	6.155	5.855	4.275	5.87	4.365
ACADSB	5.735	3.23	3.23	2.98	3.64	4.81	2.83	3.875	3.37	3.15	3.1	4.385
ACADVL	53.765	70.91	69.95	110.67	107.015	81.225	130.53	120.52	93.95	89.635	92.015	118.92
ACAT1	26.09	15.66	18.22	25.16	48.775	36.745	34.33	26.33	24.63	25.29	25.255	50.11
ACAT2	97.31	83.19	43.19	8.5	34.345	43.65	23.09	27.89	43.445	32.595	42.74	18.22
ASIC1	0.59	1.57	1.96	2.45	1.93	12.24	0.63	0.58	0.41	0.745	0.48	0.67
ACHE	3.765	10.02	4.9	0.68	0.05	0.285	0.52	0.16	0.065	0.275	0.06	0.605
ACLY	131.275	119.87	106.46	64.24	144.735	68.8	50	83.7	113.505	94.09	115.685	99.385
ACO1	26.72	17.13	12.45	34.91	24.4	36.805	15.15	29.03	26.005	33.42	26.84	23.06
ACR	0.02	0.1	1.65	0.42	0.595	0	4.94	0.615	0.395	0.285	0.47	1.08
ACO2	42.61	35.62	51.01	49.05	45.405	34.08	38.79	42.635	40.715	44.645	36.22	40.095
ACOX1	3.47	7.07	4.97	6.33	4.665	6.94	5.25	8.555	8.22	8.375	8.76	7.725
ACP1	64.95	42.91	35.68	33.11	28.75	33.84	30.42	37.435	40.08	39.235	38.495	39.955
ACP2	8.965	19.19	24.89	18.83	13.14	18.115	41.93	20.395	17.38	17	17.4	16.59
ACP5	4.06	0.13	2.79	0.18	1.7	0.96	5.16	17.93	22.835	27.205	45.01	62.365
ACPP	1.015	0.81	0.43	0.17	0.02	2.255	0.15	0.165	0.12	0.16	0.165	0.09
ACRV1	0.365	0.18	0.06	0.13	0.12	0.055	0.06	0.19	0.13	0.15	0.17	0.125
ACTA1	5.995	7.5	0.21	0.07	0.08	0.115	0.15	0.19	0.115	0.12	0.12	0.06
ACTA2	0.22	43.52	2.48	193.67	15.015	122.925	5.87	46.205	94.92	293.18	133.2	53.22
ACTB	2594.16	3503.93	2151.21	3093.52	3182.02	1542.74	3702.54	2285.41	2793.3	2616.45	2589.89	2306.43
ACTC1	3.02	558.73	8.62	0.04	0.01	0.045	0.03	0.02	0	0.025	0.005	0.015
ACTG1	1545.45	2055.5	1505.42	2364.52	3158.48	1138.18	2383.33	1940.44	2038.88	2310.82	1951.12	1360.82
ACTG2	0.635	1.26	0.09	0.18	23.945	1.715	0.33	0.5	0.28	1.57	0.18	0.025
ACTN4	103.53	210.55	157.52	197.24	251.505	131.46	228.46	165.52	142.115	167.48	128.22	164.16
ACTL6A	51.735	24.15	15.5	13.57	37.62	19.345	14.53	24.19	24.26	20.55	24.945	22.79
ACTN1	116.12	217.46	79.79	390.84	159.38	167.77	142.43	247.735	251.035	328	242.28	310.335
ACTN2	0.64	0.81	0.08	0.62	0.01	2.03	0.01	0.28	0.795	0.35	0.905	0.255
ACTN3	2.19	0.08	0.27	0.04	0.02	0.035	0.38	0.025	0.01	0.01	0.05	0.03
ACVR1	7.085	25.09	17.91	25.78	10.545	28.065	12.96	33.07	28.64	23.3	28.26	26.075
ACVR1B	8.355	10.19	5.71	13.15	12.74	9.75	10.56	9.1	8.565	8.225	8.54	9.415
ACVR2A	2.18	2.93	1.88	1.7	1.62	1.515	1.48	1.62	1.535	1.23	1.225	1.745
ACVR2B	10.015	6.74	4.97	0.63	1.25	0.805	0.65	0.705	0.45	0.535	0.64	0.685
ACVRL1	0.24	80.77	113.85	23.01	43.89	10.845	116.54	56.325	33.985	44.26	46.24	48.235
ACY1	27.7	11.14	16.92	11.34	18.15	11.28	6.34	7.705	6.96	5.815	6.52	2.02
ACYP1	7.92	3.5	3.58	3.05	7.055	4.325	6.56	4.605	7.44	5.93	5.63	4.235
ACYP2	236.19	3.94	5.11	5.19	2.02	6.93	6.4	6.95	5.3	6.59	5.085	5.125
ADA	10.135	20.45	50.38	11.29	100.025	3.905	13.31	10.24	5.315	7.63	9.155	5.395
ADAM8	1.6	0.63	0.53	0.34	0.47	0.8	0.79	0.095	0.16	0.265	0.155	0.38
ADAM10	26.595	44	46.15	42.72	28.64	42.43	20.07	43.155	49.455	50.445	47.555	52.405
ADAR	62.055	43.81	31.81	42.77	43.145	37.885	28.29	42.52	40.945	34.01	45.13	46.53
ADARB1	4.4	14.57	11.48	7.38	9.605	5.95	14.14	8.93	6.535	7.24	6.515	7.56
ADARB2	0.155	0.41	1.07	0.01	0.01	0.035	0.03	0.085	0.01	0.02	0.03	0.06
ADCY1	6.195	0.68	2.51	0.15	0.015	0.315	0.34	0.25	0.56	0.37	0.515	0.2
ADCY2	12.15	0.87	0.61	0.02	1.4	0.725	0.1	0.07	0.06	0.045	0.075	0.045
ADCY3	9.915	9.24	10.57	6.19	10.735	19.045	5.77	7.27	9.735	7.12	10.345	5.59
ADCY5	4.375	0.33	0.54	0.1	0.01	1.235	0.03	0.08	0.09	0.065	0.075	0.12
ADCY6	2.455	11.08	18.1	13.93	7.175	18.19	7.15	10.88	10.435	10.15	11.495	16.785
ADCY7	2.945	10.99	6.35	9.23	0.37	10.365	0.65	6.61	7.485	5.325	6.76	5.79
ADCY9	3.245	9.56	5.4	6.63	2.885	7.935	4.37	5.84	5.255	6.51	6.38	4.89
ADCYAP1R1	2.625	0.04	3.73	0.11	0.225	0.25	0.02	0.075	0.03	0.045	0.145	0.02
ADD1	38.62	81.6	98.05	81.76	46.36	85.375	103.13	91.055	85.255	83.515	84.82	101.09
ADD2	72.295	2.16	3.69	0.1	7.555	0.095	0.45	0.42	0.365	0.645	1.255	0.67
ADD3	22.015	59.15	37.29	53.39	7.515	76.02	11.94	33.735	33.03	34.83	42.075	41.05
PLIN2	27.365	24.91	43.78	33.17	0.05	43.71	27.38	46.04	48.9	48.135	49.175	46.655
ADH4	0.31	0	0.16	0.28	0.065	0.165	0.08	0.06	0.165	0.085	0.165	0.105
ADH5	90.58	53.32	34.95	34.99	27.545	69.335	19.87	32.78	40.36	37.4	41.275	35.495
ADK	9.88	13.36	8.06	15.58	15.61	28.215	8.48	15.385	24.175	21.18	18.49	20.8
ADM	41.855	3.13	8.83	14.72	18.775	16.06	42.2	57.595	26.57	30.495	50.88	19.75
ADORA1	1.27	5.43	2.68	0	4.085	9.325	0.04	0	0.025	0.035	0.01	0.1
ADORA2A	3.915	3.15	21.35	8.62	0.33	0.395	14.13	5.895	4.905	11.59	9.055	23.2
ADORA2B	3.085	1.74	6.31	18.09	2.975	3.78	1.2	3.435	2.2	3.905	2.01	1.61
ADORA3	0	0	0	0.03	0.085	0.17	0.43	0.44	1.145	1.19	0.375	0.11
ADPRH	2.205	1.55	4.27	1.49	0.06	5.335	7.58	5.66	5.81	4.93	7.61	6.455
PARP1	203.33	65.18	50.85	22.26	40.185	24.995	29.14	39.655	39.615	27.65	39.845	36.985
PARP4	17.045	19.15	19.5	20.88	15.24	23.58	17.45	29.605	27.74	29.41	31.72	36.68
ADRA1D	0.215	0.15	0.54	0.02	0	0.03	0.04	0.02	0	0.02	0.01	0
ADRA1B	0.22	2.39	0.8	5.04	0.83	1.03	0.39	1.23	1.14	1.98	1.35	1.05
ADRA1A	0.765	0.96	0.34	0.28	0.16	0.18	1.17	0.485	0.29	0.41	0.26	0.42
ADRA2A	0.71	0.98	3.13	0.19	0	14.205	0.04	5.83	2.99	4.87	6.675	8.71
ADRA2C	9.225	2.07	2.32	0.16	0	0.15	0.27	0.065	0.06	0.105	0.025	0.03
ADRB1	0.125	0.09	0.12	0.04	0.365	2.775	0.04	0.055	0.05	0.085	0.05	0.01
ADRB2	0.515	0.16	1.29	1.33	31.785	1.525	0.37	1.305	3.075	1.14	1.28	2.625
GRK2	22	30.14	49.2	18.77	23.79	20.86	42.74	24.555	24.53	21.6	28.09	30.13
GRK3	6.68	2.81	1.69	0.37	0.435	0.925	0.5	0.665	0.7	0.695	0.6	0.365
ADSL	111.065	47.59	38.88	32.05	73.62	27.36	55.84	26.53	41.18	34.655	41.25	34.73
ADSS	40.095	24.81	11.79	25.66	30.61	21.58	31.72	34.985	37.08	33.32	32.845	58.32
AP2A1	49.475	73.1	67.82	77.13	56.725	65.375	59.98	58.985	59.84	65.175	59.71	60.7
AP2A2	20.305	31.9	55.82	38.26	28.095	20.01	46.83	33.865	23.875	31.79	27.575	36.28
AP1B1	36.38	53.04	77.31	42.86	31.55	26.61	79.65	69.12	58.86	85.205	80.97	77.145
AP2B1	63.22	65.24	71.27	59.13	85.785	55.32	62.76	61.33	59.715	64.465	56.56	59.085
AP1G1	18.285	18.87	13.83	17.44	12.85	15.795	9.39	18.23	18.55	18.33	18.24	18.57
AEBP1	14.98	47.94	60.63	12.4	0.02	266.79	26.1	8.61	29.3	10.465	29.86	6.96
AES	99.37	242.67	311.81	195.3	228.655	178.54	388.99	153.535	174.885	174.38	186.015	173.5
AGA	3.535	2.58	4.43	4.56	6	13.185	6.15	9.15	9.65	11.58	8.48	7.465
AGER	2.75	9.01	23.75	3.93	0.35	2.48	12.61	3.375	0.85	2.35	1.255	3.795
AGL	5.8	4.75	2.93	4.89	2.985	6.105	1.7	5.15	5.175	5.935	4.45	4.57
JAG1	6.255	44.78	25.06	57.03	11.735	16.4	3.91	34.385	52.805	37.395	36.08	26.39
AHCY	192.99	79.06	103.11	84.57	303.845	40.715	55.67	61.785	68.865	64.955	72.05	53.22
AHR	1.805	18.89	9.82	27.69	2.055	41.78	5.7	15.21	22.22	20.69	25.12	18.015
CRYBG1	5.49	0.36	0.04	0.5	0.455	3.84	4.02	1.535	1.58	1.94	3.655	0.655
AK1	11.325	33.34	43.51	38.75	48.92	72.375	89.1	34.85	43.05	32.08	35.575	71.135
AK2	84.745	40.02	42.23	49.66	80.33	37.165	55.08	52.495	71.755	50.08	64.39	56.19
AK4	46.495	3.08	2.87	8.7	0.36	10.175	1.54	5.455	9.115	5.865	4.955	5.705
AKT1	33.36	84.17	62.17	71.15	99.07	72.38	70.2	87.52	109.24	94.745	96.47	83.875
AKT2	27.515	23.55	19.23	25.37	16.455	45.625	11.89	9.9	11.165	11.465	10.965	15.715
ALAD	6.595	11.67	12.96	26.87	10.84	46.05	13.97	18.565	14.465	17.085	16.84	19.81
ALAS1	33.035	32.92	30.16	26.42	40.15	27.095	22.63	26.87	32.4	36.27	32.83	32.865
ALCAM	6.915	23.77	3.18	40.64	188.46	12.42	10.46	17.94	35.2	22.185	22.385	6.185
ABCD1	3.99	26.3	23.7	13.6	1.73	12.54	9.78	7.695	6.79	10.505	6.69	7.685
ALDH1A1	0.8	0.11	0	7.35	12.47	11.57	121.2	10.38	24.475	19.785	10.47	30.56
ALDH2	37.785	57.82	61.95	47.85	0.125	54.285	71.05	44.985	42.805	44.345	50.095	82.725
ALDH3A1	0.855	0.57	0.87	0.85	0.475	12.235	0.68	1.815	20.45	1.36	2.235	3.47
ALDH1B1	35.82	9.44	6.69	8.91	7.24	7.505	6.24	10.46	11.85	8.44	10.89	7.38
ALDH1A3	3.26	1.36	0.12	127.82	5.49	12.035	1.02	37.46	21.815	35.51	20.955	19.59
ALDH3B1	0.595	0.93	0.81	11.06	5.42	18.62	0.81	2.945	6.04	8.895	6.295	2.14
ALDH9A1	29.57	25.75	29.69	19.68	27.755	29.145	18.65	25.73	25.1	25.855	25.485	29.96
ALDH3A2	49.82	7.15	9	15.93	24.51	66.76	9.03	16.415	18.58	14.685	15.99	18.94
ALDOA	680.435	478.97	398.4	766.57	1018.28	687.175	708.07	659.6	687.48	749.285	664.315	730.14
ALDOC	36.055	8.61	16.53	12.01	0.13	18.535	6.6	7.265	6.1	4.155	6.43	6.28
AKR1B1	85.43	66.63	59.23	76.98	699.8	186.975	43.55	162.645	289.04	136.975	221.025	273.505
ALK	0.035	0.01	0.04	0.02	0	0.065	0	0.02	0.045	0	0.02	0.02
ALOX12	1.845	0.7	5.16	1.4	0.415	1.42	2.05	0.965	0.47	0.665	0.525	1.46
ALOX5AP	0.04	5.59	0.69	0.47	1.265	0.5	0.15	0.025	0.315	0.515	0.155	0.04
ALOX15	0.435	0.49	1.6	0.07	0.035	0.07	0.07	0.09	0.02	0.065	0.09	0.215
ALOX15B	0.08	0	0	0	0.02	0.03	0.08	0.16	0.195	0.455	0.125	0
ALPL	82.345	6.74	9.58	0.77	0.045	5.79	0.81	2.92	5.635	10.91	2.105	0.65
ALX3	1.195	1.42	1.61	1.03	1.22	1.29	0.88	0.88	0.805	0.85	1.22	1.145
AMBP	0.5	0	0	0.04	0.065	0.195	0	0	0	0.1	0.015	0
AMD1	81.065	26.24	29.04	21.72	15.75	31.415	10.75	25.2	40.745	26	33.82	26.85
AMFR	10.065	16.77	22.04	23.06	34.655	35.215	23.36	29.155	29.005	29.93	26.97	27.21
AMH	5.65	6.52	4.67	2.82	3.755	0.195	1.22	3.17	0.405	1.355	0.14	1.015
AMPD2	11.895	26.64	37.8	20.54	19.74	25.97	12.72	11.6	12.085	13.89	12.62	17.495
AMPD3	1.735	3.49	2.09	0.6	0.08	1.435	0.44	1.085	0.835	1.38	1.57	0.945
AMPH	2.595	0.16	0.14	18.23	0.105	5.905	3.12	0.88	0.595	0.625	0.575	0.175
BIN1	27.37	34.69	38.29	16.84	103.87	24.805	30.65	15.8	13.345	13.855	16.045	15.12
AMT	26.49	8.13	11.02	3.98	0.605	6.74	8.47	3.46	0.76	2.15	1.285	4.29
AMY2B	1.205	1.09	1.82	1.25	0.545	2.985	2.53	2.72	0.945	1.115	0.975	2.745
ANG	1.13	1.96	5.68	5.01	7.34	13.085	6.32	4.565	4.2	4.735	2.97	2.615
ANGPT1	0.625	1.45	1.89	2.69	3.975	4.715	0.29	0.455	1.765	2.325	2.345	1.34
ANGPT2	0.235	15.46	27.45	8.79	0.08	0.65	76.33	42.38	21.585	61.1	56.92	71.335
ANK1	0.555	0.31	0.72	2.15	0.075	0.78	0.26	0.57	0.48	0.86	0.58	0.41
ANK2	3.47	4.68	3.74	2.43	0.97	33.1	0.02	0.76	1.81	1.38	1.98	1.225
ANK3	6.38	9.62	5.75	7.46	1.64	105.415	0.02	3.425	7.76	8.595	7.575	2.6
ANPEP	0.64	23.3	17.11	42.41	145.23	70.445	23.35	33.45	64.785	66.905	53.495	67.39
SLC25A4	14.1	9.47	7.15	3.39	0.445	6.74	4.35	2.775	3.525	4.34	3.16	3.39
SLC25A5	237.555	153.87	179.37	125.53	857.595	113.85	235.71	244.52	255.745	213.915	255.285	192.785
SLC25A6	304.925	336.42	418.7	409.95	536.435	221.74	685.07	508.925	383.46	439.88	479.69	469.625
ANXA1	26.775	235.83	147.51	232.26	151.51	1133.79	155.94	327.805	390.29	396.3	339.05	473.905
ANXA2	104.955	696.41	779.26	1540.33	1696.53	1437.98	1379.9	1395.53	1822.69	1650.43	1612.42	2125.28
ANXA3	18.805	34.24	15.64	19.44	2.87	5.415	33.06	19.285	39.93	33.8	15.04	24.715
ANXA4	2.805	5.3	6.85	26.68	45.295	53.785	32.87	50.765	37.74	40.745	39.7	50.905
ANXA5	207.755	189.69	144.68	713.4	362.99	470.435	298.96	419.645	528.815	465.295	440.935	408.945
ANXA6	32.835	101.76	120.96	135.98	34.725	113.635	93.1	96.63	123.85	140.545	130.135	96.875
ANXA7	40.635	25.91	26.86	36.51	56.725	64.395	31.99	47.515	62.085	47.865	51.06	51.695
ANXA11	26.895	57.87	81.41	81.53	106.07	105.09	99.93	71.865	75.835	77.475	70.715	84.845
AOC2	2.455	1.45	1.21	0.37	1.1	0.415	0.29	0.3	0.25	0.285	0.215	0.77
AOX1	1.92	0.03	0.1	1.54	4.13	12.56	0	1.98	6.215	4.575	4.405	0.745
APAF1	4.89	10.89	8.47	5.01	5.615	4.475	3	4.38	5.585	3.73	6.005	7.92
NUDT2	10.01	8.87	13.54	13.1	9.165	16.04	23.6	21.11	19.685	20.63	18.615	20.595
APOF	0.215	0.19	0.32	0.22	0.07	0.095	0.34	0.13	0.06	0.035	0.11	0.08
APBA1	0.18	0.41	0.47	0.44	1.905	0.995	1.69	2.42	2.8	2.28	1.77	1.635
APBA2	9.865	11.28	10.01	6.37	4.155	1.745	1.22	4.47	3.35	8.11	4.065	10.33
APBB1	10.025	27.29	23.76	20.25	13.115	27.165	29.58	22.055	20.33	21.92	19.355	24.295
APBB2	10.54	11.66	8.08	19.76	12.09	11.735	14.11	12.07	15.84	14.045	15.865	24.375
APC	4.62	6.68	5.17	8.13	2.72	5.475	2.75	7.09	6.35	7.135	6.845	6.45
AIRE	0.14	0	0.03	0.09	0.035	0.13	0.19	0.045	0.025	0.08	0.03	0.03
APEH	63.35	37.76	44.02	29.17	18.045	39.365	25.43	23.035	30.21	26.54	35.3	29.345
APEX1	241.38	112.29	81.43	91.24	204.2	75.125	133.52	113.255	92.295	103.76	108.985	87.98
BIRC2	11.645	25.17	20.09	15.73	13.12	20.055	13.79	20.265	21.235	24.035	18.885	20.645
BIRC3	0.06	0.18	0.03	0.66	0.705	2.06	0.72	0.76	0.69	0.915	0.565	0.585
XIAP	13.605	14.3	16.91	6.32	8.53	7.36	7.61	6.175	7.48	5.395	7.435	6.48
BIRC5	47.66	25.94	21.78	6.59	46.245	14.125	30.56	21.545	36.15	16.495	30.095	11.695
APLP1	11.08	8.66	9.53	21.18	21.33	6	2.54	2.885	4.605	5.97	3.405	4.655
APLP2	137.625	185.93	283.5	302.93	269.135	273.415	168.45	243.49	239.585	385.045	237.73	479.48
APOC1	56.35	24.4	19.87	1.44	0.635	5.9	8.1	2.145	1.97	3.19	1.355	0.94
APOC4	0.3	0.21	0.38	0.37	0.15	0.095	0.09	0.205	0.275	0.345	0.295	0.24
APOD	0.025	0	0.05	0.42	1.455	0.86	13.25	1.705	3.775	2.215	2.63	0.195
APOE	479.765	147.92	56.53	15.31	0.24	121.995	32.63	6.19	9.9	17.44	7.165	3.315
APP	160.4	243.49	377.44	411.23	294.11	270.715	337.69	494.48	398.58	526.175	458.57	821.4
APRT	154.95	66.83	59.26	79.12	163.47	88.93	166.59	114.52	96.095	107.945	138.32	104.605
FAS	0.365	0.35	0.55	9.32	4.225	23.37	1.9	4.825	7.15	7.71	6.58	9.31
SHROOM2	3.37	12.03	10.98	2.75	3.175	0.125	5.36	3.415	2.385	2.94	3.57	4.91
AQP1	0.09	5.72	20.37	6.36	0.92	21.83	115.17	22.07	17.59	2.465	31.61	5.3
AQP3	0.805	0.87	0.45	0.57	0.105	2.34	0.46	1.56	2.795	3.425	5.055	13.315
AQP5	0.855	0.21	0.3	0.39	0	14.52	3.05	0.34	0.13	0.12	0.235	0.105
AQP6	0.285	0.3	0.36	0.18	0.135	0.61	0.77	0.275	0.165	0.15	0.155	0.11
AQP7	0.05	0.07	0.43	0.06	0.21	0.655	1.11	1.415	0.405	0.58	0.76	0.275
AR	2.065	0.84	0.73	3.72	4.945	4.68	1.64	3.58	2.745	2.59	2.45	2.615
ABCC6	0.97	1.83	2.27	0.1	0.035	1.33	0.65	0.25	0.27	0.05	0.2	0.675
ARAF	22.61	25.63	29.59	26	33.74	25.66	51.12	25.645	22.045	25.35	23.11	28.565
ARCN1	59.95	92.09	86.04	74.04	75.555	53.505	48.5	54.565	70.865	61.08	70.655	59.06
TRIM23	3.44	3.73	1.48	2.12	2.34	5.89	0.72	2.995	3.38	3.19	3.32	3.605
AREG	0.065	0.26	0.84	0.04	1.38	0.38	0.04	0.08	0.645	0.115	0.86	0.11
ARF1	151.035	268.91	340.67	258.83	245.96	177.19	283.68	247.695	295.015	271.695	277.125	230.435
ARF3	102.3	85.84	57.19	62.57	100.64	57.525	63.51	68.51	68.99	68.51	69.445	83.89
ARF4	100.6	200.68	158.4	241.87	91.105	161.985	101.82	152.21	245.445	225.42	214.03	168.245
ARL4D	3.04	12.11	6.37	4.95	2.375	11.53	2.71	4.315	8.25	3.91	4.6	6.535
ARF5	89.06	81.62	113.84	73.77	78.99	67.99	183.45	82.545	76.775	80.94	85.79	94.685
ARF6	24.9	36.48	30.89	27.58	35.45	36.295	21.76	28.935	35.995	31.98	34.86	28.055
ARG1	0.23	0.05	0.09	0	0.035	0.02	0.04	0.015	0	0	0.015	0.06
ARG2	22.935	17.33	15.58	4.56	2.345	9.435	15.11	6.42	8.32	8.56	9.875	13.1
RHOA	278.94	328.53	444.62	399.72	452.705	344.115	497.69	409.42	435.96	407.57	393.785	411.955
RHOB	12.46	334.53	133.77	124.44	69.93	66.35	394.62	143.855	113.925	198.755	140.82	105.905
RHOC	29	207.62	358.3	392.45	411.9	318.775	748.59	418.015	536.68	493.3	514.28	397.495
RND3	33.415	22.25	2.51	69.47	14.265	95.38	14.6	35.015	32.255	53.255	32.325	13.41
RHOG	23.875	54.86	93.18	38.62	76.545	37.57	91.38	42.17	40.925	48.865	42.81	39.845
ARHGAP1	22.17	35.72	46.84	41.28	43.24	55.455	36.92	30.1	31.99	32.575	31.38	35.14
ARHGAP4	21.3	8.72	82.74	0.59	24.625	0.835	16.98	1.155	1.42	1.115	2.065	0.595
ARHGAP5	8.65	11.8	8.66	6.91	5.49	12.2	3.47	4.9	4.75	5.89	4.81	5.56
ARHGAP6	0.57	1.63	1.92	0.55	0	7.13	0.55	0.615	1.175	0.79	1.06	0.83
ARHGDIA	145.21	289.03	281.07	347.11	457.885	293.565	543.66	333.375	306.08	372.36	314.435	367.31
ARHGDIB	0.595	165.38	252.7	95.39	339.05	46.23	328.93	176.435	240.135	160.79	197.27	315.73
ARHGDIG	0.93	1.63	0.43	8.25	0.055	3.77	2.33	2.235	4.06	4.445	1.52	3.14
ARL1	18.11	15.52	23.32	21.61	15.7	31.88	14.55	21.805	22.475	21.75	18.82	20.03
ARL2	133.405	39.96	77.64	73.57	330.945	108.78	225.56	86.225	77.535	69.4	84.805	117.39
ARL3	9.51	8.71	6.48	6.4	6.035	7.7	6.02	6.125	7.72	6.56	6.26	5.02
ARNT	12.755	15.94	12.24	16.81	6.985	18.815	8.83	11.21	10.7	9.5	11.27	12.15
ARNTL	2.295	8.87	2.79	3.61	4.085	3.24	2.19	4.12	4.66	3.68	4.545	3
ARRB1	11.58	17.52	23.46	8.87	13.565	3.385	27.34	35.845	28.07	27.885	43.44	37.07
ARRB2	42.645	9.51	17.31	6.61	42.905	13.195	20.82	14.62	10.165	10.695	14.555	19.82
ARSA	4.535	14.17	18.37	27.11	9.525	50.26	23.78	16.165	12.035	16.78	13.8	43.895
ARSB	2.935	8.48	7.28	13.88	2.98	19.365	6.13	10.96	19.375	10.415	14.335	11.1
STS	0.545	2.09	1.15	3.72	1.01	9.74	2.99	3.61	4.65	3.985	3.32	2.765
ARSD	2.6	6.17	17.55	5.66	5.575	7.97	18.25	7.475	4.86	7.28	6.26	8
ARSE	6.725	6.44	2.8	0.75	3.185	2.445	4.55	1.88	1.125	1.7	1.145	1.65
ARSF	0.125	0.22	0.25	0.07	5	0.1	0.16	0.03	0.065	0.12	0.05	0.045
ART4	0.18	10.16	2.32	9.14	0	4.515	5.04	32.1	25.525	18.4	20.05	30.505
ARVCF	18.475	10.25	12.73	10.36	4.01	4.385	34.64	13.215	4.02	12.17	9.09	12.74
ASAH1	21.14	21.1	33.58	42.83	10.845	72.115	16.68	43.43	46.995	65.25	55.81	95.965
ASGR1	2.425	2.98	8.1	1.04	1.02	0.215	11.54	2.495	1.34	1.89	2.835	2.445
ASIP	0.22	0.3	0.25	0.37	0.085	0.45	0.09	0.045	0.04	0	0.17	0.055
ASL	12.895	9.14	18.72	17.11	30.165	19.135	30.26	21.985	26.415	21.1	26.165	21.9
ASMT	0.18	0.36	0.31	0.25	0.185	0.195	0.13	0.16	0.42	0.245	0.25	0.105
ASNA1	60.12	39.93	32.57	52.17	155.655	59.01	61.67	66.505	63.93	68.77	69.89	67.705
ASNS	192.875	15.09	96.81	39.2	33.15	9.89	3.26	7.51	14.4	16.745	15.68	5.285
ASPH	22.18	21.58	25.67	73.33	72.385	66.93	16.68	47.82	81.245	67.65	74.88	61.55
ASS1	99.45	10.99	8.18	46.17	37.56	78.095	37.5	11.945	12.995	11.835	11.135	4.33
ASTN1	0.515	0.16	0.39	0.09	0.02	3.415	0.2	0.005	0.005	0.005	0.005	0.01
SERPINC1	0.035	0.08	0.04	0.07	0.06	0.035	0	0.03	0.075	0.045	0.015	0.02
ZFHX3	0.485	8.64	6.97	7.66	2.12	6.48	1.86	3.075	3.16	3.385	3.655	2.44
ATF1	12.315	7.55	5.44	4.97	8.545	9.935	5.08	6.545	6.45	5.135	5.675	7.07
ATF3	6.405	5.6	9.32	1.23	12.045	2.055	1.73	1.955	3.01	6.04	2.98	2.005
ATF4	298.2	172.09	436.83	206.82	259.73	166.71	307.47	158.315	179.76	172.07	201.28	153.785
ATIC	133.1	46.92	23.5	26.25	47.285	32.315	21.7	27.64	30.375	29.115	27.735	20.25
ATM	5.88	5.57	5.15	7.42	6.6	9.27	3.02	6.22	6.46	4.545	7.305	9.425
RERE	20.32	40.41	29.86	26.83	12.855	42.485	29.37	25.035	24.475	25.5	28.27	47.01
ATOX1	51.195	62.52	84.27	100.94	86.115	79.53	132.43	83.785	112.595	100.315	91.72	68.51
ATP1A1	127.07	111.02	134.78	174.29	268.495	214.805	175.75	220.455	229.72	218.57	198.37	251.8
ATP1A2	20.135	0.08	0.29	0.03	0.015	0.235	0.12	0.1	0.03	0.055	0.06	0.04
ATP1A3	14.105	0.17	0.27	0.01	1.385	0.09	0.03	0.045	0.08	0.07	0.025	0.05
ATP1B1	21.645	34.21	16.42	14.3	25.505	37.73	4.34	24.95	31.695	29.88	17.02	26.93
ATP1B2	6.365	2.15	17.5	0.5	0.22	2.695	1.01	0.495	0.395	0.345	0.45	0.615
ATP1B3	107.655	80.4	81.36	86.11	100.71	131.69	117.73	162.06	184.755	207.685	180.585	203.55
FXYD2	0.05	0	1.32	0	0.26	1.47	3.82	0.135	0.17	0.18	0.155	0.35
ATP2A1	0.55	0.78	1.71	0.36	0.28	0.37	1.17	0.48	0.195	0.285	0.25	0.355
ATP2A2	56.195	59.14	80.57	51.42	58.115	50.695	28.29	66.45	62.385	63.15	58.035	61.91
ATP2A3	9.32	11.94	42.2	0.25	0.725	5.075	1.52	0.625	2.995	0.705	1.005	0.835
ATP2B1	9.1	24.29	7.4	8.63	4.12	12.235	4.97	14.955	8.115	11.16	9.105	12.5
ATP2B2	0.025	0	0.02	0.01	0.045	0.04	0.02	0	0.01	0.01	0.005	0.005
ATP2B4	4.255	27.9	41.82	41.77	9.715	82.8	17.28	39.095	32.225	44.825	34.51	41.53
ATP5F1A	266.855	190.44	156.57	146.31	167.585	169.97	163.23	199.39	218.16	199.255	229.3	214.63
ALDH7A1	36.81	23.03	28.41	8.83	28.955	18.395	14.14	10.855	9	8.835	9.26	11.5
ATP5F1B	436.105	247.81	275.74	242.26	648.315	221.84	213.55	301.35	372.515	331.92	360.92	332.14
ATP5F1C	152.84	120.35	107.22	89.04	85.905	70.63	148.53	110.56	106.585	101.015	107.515	114.1
ATP5F1D	79.225	61.98	71.8	62.96	108.045	59.505	171.14	78.92	70.955	74.66	69.715	59.37
ATP5F1E	59.16	87.3	66.94	207.78	300.85	199.165	569.71	401.11	344.87	379.05	355.955	287.2
ATP5PB	72.71	53.46	41.58	45.28	58.9	42	58.08	63.11	70.43	59.62	68.055	59.53
ATP5MC1	120.89	56.08	42.43	72.15	134.025	56.18	101.32	78.96	105.41	83.795	94.91	74.695
ATP5MC2	343.04	280.2	370.74	286.8	392.95	118.275	820.35	323.04	283.93	262.38	332.355	227.185
ATP5MC3	51	35.16	23.4	25.59	42.76	35.465	31.59	34.04	50.56	38.605	46.38	44.23
ATP5ME	125.605	58.8	61.81	57.89	91.27	85.72	175.52	128.615	115.03	106.455	124.26	109.415
ATP5PF	110.425	77.51	64.98	75.48	61.84	49.04	127.82	72.765	79.955	65.365	72.195	63.685
ATP6V1A	18.81	13.03	10.06	15.03	23.95	25.72	13.12	23.48	22.145	23.68	24.1	25
ATP6V1B1	0.03	0	0.12	0.35	0.025	0.4	0.03	0.08	0.02	0.08	0.01	0.015
ATP6V1B2	25.015	38.2	22.2	32.18	52.405	44.65	22.41	39.565	44.1	51.24	42.025	38.98
ATP6V0C	167.455	223.07	178.94	288.26	218.185	200.605	352.32	201.835	202.915	263.555	188.01	239.975
ATP6V1C1	11.325	9.46	6.64	8.43	10.245	10.54	8.19	13.625	13.23	15.385	12.85	14.255
ATP6V1E1	58.81	54.99	50.07	88.77	38.36	80.67	83.19	90.97	105.025	114.255	93.56	83.005
ATP6V0B	38.33	41.08	35.79	39.88	43.915	40.695	64.71	54.42	72.3	71.1	72.835	50.32
ATP6V1G2	2.695	1.04	3.04	1.4	0.51	1.845	0.19	0.325	0.265	0.5	0.265	0.62
ATP6V0A1	13.34	17.9	40.7	20.51	12.955	12.125	20.67	9.96	9.105	15.35	8.145	10.835
ATP6AP1	28.265	85.73	103.94	94.36	61.845	56.2	123.78	99.515	93.005	123.945	92.865	89.83
ATP7A	0.745	3.77	2.08	4.1	0.975	3.65	1.27	3.37	3.92	3.565	3.38	3.46
ATP5PO	169.59	111.21	97.6	96.05	136.865	78.605	172.87	113.045	116.015	116.78	121.955	113.25
ATP7B	1.67	3.5	4.35	2.51	0.09	1.265	1.97	2.24	2.045	2.955	2.52	3.08
ATR	4.56	3.16	2.85	3.9	5.12	4.905	1.83	5.865	6.235	5.28	5.645	5.265
ATRX	10.815	13.79	10.33	13	5.415	10.975	16.83	13.395	8.755	11.955	10.155	12.155
KIF1A	54.09	6.62	10	0.06	5	4.235	0.01	0.01	0.025	0.13	0.04	0.015
AUH	10.41	5.95	7.16	3.58	4.665	9.125	5.36	3.59	3.845	2.78	3.45	5.135
AUP1	63.94	76.6	62.77	54.98	73.695	48.49	107.81	56.065	54.79	56.055	55.61	58.96
AVPR1A	0.11	0.07	0.04	0.03	0.05	0.01	0.06	0.08	0.05	0.085	0.05	0.055
AVPR2	0.375	0.32	1.46	0.06	0.07	0.1	0.27	0.225	0.11	0.105	0.44	0.1
AXL	7.28	33.06	14.51	44.21	103.875	48.785	6.91	15.94	28.075	28.74	22.25	17.27
B2M	71.525	108.3	244.45	799.97	346.93	1190.54	1081.51	1444.58	1214.13	1377.17	1599.95	1795.93
BAAT	0.08	0.06	0.04	0.04	0.07	0.025	0.06	0.05	0.06	0.04	0.045	0.075
BACH1	8.03	8.68	6.48	6.58	11.16	9.585	2.07	5.05	5.15	4.795	6.03	5.285
BAD	12.76	21.28	24.26	29.68	52.405	36.085	64.59	40.555	46.22	40.65	42.23	37.06
BAG1	8.235	7.58	6.24	5.21	7.555	11.89	17.57	17.78	17.145	15.445	17.11	16.45
ADGRB1	3.675	0.75	0.43	0.01	0	0.505	0.09	0.03	0.01	0.02	0.015	0.025
ADGRB2	3.82	3.59	4.16	4.21	0.615	5.86	0.39	0.405	0.585	0.67	0.345	0.495
ADGRB3	0.385	0.44	0.36	0.07	0.31	0.035	0.59	0.01	0.035	0.02	0.005	0.005
BAK1	27.315	17.55	13.29	12.58	11.72	8.075	13.48	15.295	16.845	22.25	20.205	15.76
BARD1	6.06	2.54	1.58	0.69	1.275	2.135	1.34	1.12	2.345	0.835	1.755	1.14
BAX	54.205	54.78	52.42	93.71	292.21	94.82	110.5	169.86	140.81	161.39	165.08	220.23
BBS1	6.71	6.87	10.06	7.8	6.485	12.25	6.79	7.37	5.775	6.54	5.865	8.035
BBS2	6.065	7.15	12.41	7.32	18.3	18.23	7.49	9.305	8.455	8.64	8.71	7.935
BBS4	14.35	5.62	6.55	4.91	5.81	9.37	3.65	3.48	3.935	3.785	3.635	3.685
BCAT1	43.25	29.68	23.46	6.56	25.33	7.24	17.36	10.475	12.805	8.45	13.905	11.96
BCAT2	14.175	11.5	25.97	18.46	34.595	17.645	35.93	23.94	23.925	23.72	24.455	24.395
BCHE	1.81	2.09	4.9	0.32	6.325	0.45	0.22	4.14	0.56	0.9	2.29	0.4
BCKDHA	14.4	11.57	32.95	13.96	43.705	13.625	33.94	13.645	13.73	13.005	14.32	16.555
BCKDHB	10.61	5.73	5.11	3.68	7.615	5.305	3.18	4.96	5.59	5.81	6.175	6.145
CCND1	41.87	361.25	65.54	156.07	161.41	221.22	35.68	64.72	90.505	124.375	96.42	76.425
BCL2	1.195	0.94	0.82	0.52	0.085	2.925	0.3	0.225	0.23	0.14	0.495	0.115
BCL2A1	0	0	0	0	0.695	13.995	0.96	0.205	0.475	0.285	0.12	0.035
BCL2L1	44.505	49.33	45.44	57.03	251.4	56.065	72.51	62.15	79.77	80.32	65.99	77.88
BCL2L2	5.57	7.45	10.02	10.07	8.48	19.63	8.39	12.05	17.105	13.515	14.58	11.62
BCL3	1.015	7.79	24.62	40.3	11.165	32.525	23.73	13.59	9.58	15.89	13.1	18.495
BCL6	1	17.71	4.5	12.55	6.07	32.4	4.67	7.28	6.515	7.835	7.755	10.05
BCL7A	4.185	6.45	6	3.97	3.08	2.725	3.1	3.71	2.77	3.615	2.92	3.06
BCL9	17.475	12.41	7.11	5.53	2.465	5.75	2.87	3.105	2.72	2.64	2.835	3.485
HCN2	1.395	1.21	1.03	3.75	17.64	0.26	0.39	1.06	0.705	2.17	0.465	1.055
OPN1SW	0	0.13	0	0	0	0.025	0	0.09	0	0.02	0	0
BCR	18.7	16.36	17.89	18.43	27.49	13.04	37.82	28.255	27.18	23.26	27.065	41.005
BCS1L	16.965	10.88	11.51	10.21	14.355	13.57	16.91	18.01	16.355	14.19	15.68	15.485
BDH1	7.11	2.98	2.42	1.03	0.11	2.25	3.26	1.16	0.92	0.7	1.28	1.705
BDNF	1.535	0.59	0.66	11.66	5.925	0.76	2.77	0.875	1.205	2.395	1.34	1.185
CFB	0.01	0.02	0.06	6.24	0.21	51.15	11.13	3.415	6.72	2.975	1.87	2.935
BFSP1	1.55	2.55	6.93	1.04	2.385	1.79	4.18	1.92	1.89	1.875	1.95	3.65
BGN	9.28	45.78	186.53	1719.9	3.77	674.245	771.04	503.045	358.385	358.095	392.145	139.725
CEACAM1	0.85	1.91	12.01	3.54	5.23	0.225	2.3	5.29	4.775	4.485	5.335	6.875
BICD1	7.345	5.5	12.22	4.12	6.99	3.925	2.97	3.365	3.37	3.725	3.145	4.365
BID	9.55	6.95	10.84	10.45	16.555	6.965	14.22	11.325	11.85	11.125	11.815	16.28
BIK	0.46	2.86	4.39	1.4	0.305	0	0.29	4.62	1.95	1.065	4.675	2.985
PRDM1	0.075	50.74	18.01	0.75	0	0.075	0.18	0.73	0.16	1.1	0.735	0.265
BLK	0.015	0.08	0.08	0.03	0.33	0.155	0	0	0.01	0	0.02	0.155
BLM	16.875	8.47	5.19	1.13	3.23	2.055	1.91	2.08	2.745	1.38	2.63	1.385
BLMH	27.64	26.08	31.29	24	22.98	11.95	31.15	37.235	28.93	24.875	33.28	36.75
CXCR5	0.02	0.24	0.27	0.19	0	0.04	0.21	0.025	0.01	0.01	0.015	0.02
BLVRA	16.72	4.84	11.56	18.18	12.76	34.185	16.04	27.49	32.42	29.23	26.92	25.015
BLVRB	29.51	7.19	15.06	43.57	132.46	61.335	60.77	43.665	64.475	54.9	47.19	28.445
BNC1	0.175	5.4	5.35	6.06	0.95	2.905	0.02	2.94	1.69	1.865	1.98	2.14
BMI1	1.25	4.6	4.24	9.26	8.99	10.39	3.16	10.605	9.375	10.555	7.76	8.56
BMP1	2.575	33.4	20.57	35.67	14.775	24.39	25.8	23.46	30.735	30.785	27.54	26.11
BMP2	0.905	6.69	4.22	18.3	0.065	37.78	19.85	23.78	41.605	25.145	27.67	70.74
BMP3	0.05	0.13	0.08	0.09	0	0.045	0.23	0.02	0.015	0.035	0.055	0.095
BMP4	2.475	169.28	10.06	68.37	0.025	66.595	150.64	253.84	139.31	118.195	102.725	127.705
BMP6	1.075	19.43	20.67	53.84	11.17	5.125	73.66	119.99	82.5	66.52	67.675	94.425
BMP7	5.35	3.51	0.48	0.27	0.015	0.325	0.73	0.27	0.13	0.12	0.29	0.26
BMP8B	0.575	0.42	0.85	0.26	0.045	1.235	0.48	0.155	0.195	0.185	0.175	0.465
BMPR1A	23.09	13.45	8.34	8.97	3.68	12.53	0.38	3.105	6.525	3.575	3.495	6.565
BMPR1B	0.255	0.08	0.04	0.07	0	0.9	0.25	0.215	0.39	0.075	0.095	0.225
BMPR2	2.83	16.66	16.72	17.3	7.15	9.22	10.33	21.94	23.19	18.9	19.985	23.69
BMX	0.025	0.05	0.52	16.8	0.05	0.175	50.88	41.84	42.905	26.95	31.645	23.865
POLR3D	29.56	18.5	22.74	19.33	26.86	11.635	13.25	13.98	18.72	17.05	20.715	17.58
BNIP1	6.56	2.97	7.12	5.64	9.875	4.88	10.98	7.255	8.775	7.48	7.56	6.425
BNIP2	8.78	12.66	14.29	10.66	7.18	12.19	16.08	17.81	15.595	16.48	16.95	20.25
BNIP3	23.88	17.54	18.09	34	24.605	23.105	22.31	36.82	38.34	36.97	32.82	42.17
BNIP3L	14.425	21.95	18.8	46.13	24.735	70.45	24.19	38.755	24.155	31.335	28.73	38.425
BOK	33.335	39.95	21.82	30.48	28.415	16.94	60.15	40.16	22	31.81	25.825	29.865
DST	9.24	9.46	7.01	19.83	13.9	30.465	5.94	8.81	10.125	15.85	9.64	10.935
FOXL2	0.915	1.71	0.86	0.12	1.055	0.05	0	0.055	0.045	0.07	0.085	0.105
BPGM	8.89	28.18	7.51	17.28	22.085	11.76	7.78	13.895	17.22	19.69	14.495	13.93
BPHL	17.605	11.89	9.96	6.09	5.66	6.79	6.61	6.94	4.025	6.285	5.16	3.335
BRCA1	12.785	5.13	3.7	2.04	5.27	5.34	2.88	2.15	5.225	2.355	4.475	2.36
BRAF	4.705	3.9	4.03	3.15	2.64	3.81	2.26	2.56	2.955	2.615	3.09	3.485
BRCA2	4.375	1.92	1	0.43	1.13	1.245	0.51	1.32	1.895	0.73	1.64	0.585
BRDT	0.2	0.23	0.17	0.06	0.095	0.355	0.22	0.065	0.12	0.06	0.08	0.015
ZFP36L1	83.37	101.47	94.52	73.07	123.83	131.08	35.78	56.955	46.355	40.735	50.79	88.5
ZFP36L2	24.245	44.81	42.53	31.08	28.885	103.705	66.53	26.485	18.175	18.195	26.67	20.37
BSG	393.645	326.75	386.96	316.86	845	289.745	491.8	257.005	299.375	307.265	276.35	349.77
BST1	0.2	0.26	0.38	12.59	3.985	19.57	7.58	43.155	26.705	49.475	24.625	24.605
BST2	95.015	20.78	143.46	2.5	1.69	68.22	93.5	38.22	22.13	35.1	41.335	50.325
BTC	0.105	0.02	0	0.06	0	1.87	0.36	0.105	0.19	0.115	0.11	0.135
BTD	5.705	4.46	5.93	6.85	27.135	10.64	7.49	9.19	10.675	9.87	11.04	12.265
KLF9	0.61	0.73	5.2	4.21	5.865	7.35	10.24	12.69	10.99	7.85	10.835	12.08
KLF5	2.135	12.29	2.83	3.3	0.02	3.195	0.29	1.535	0.985	3.885	0.875	1.31
BTF3	530.18	368.82	353.55	305.23	457.03	194.33	550.63	411.145	319.025	327.58	354.695	352.48
BTG1	6.18	20.22	16.29	15.75	16.285	25.785	47.61	28.975	14.75	27.5	24.005	18.53
BTK	0.475	18	5.1	1.05	0.035	0.19	0.61	0.475	0.905	0.76	0.545	0.655
BTN1A1	0.26	0.02	0.04	0	5	0.02	0	0	0.01	0	0	0.01
BUB1	58.315	25.19	16.32	3.92	15.755	7.215	6.12	9.42	14.05	6.035	11.82	5.38
BUB1B	58.055	15.15	10.92	3.35	10.215	7.885	4.95	8.08	12.175	4.925	11.005	4.965
BYSL	20.795	12.71	7.33	11.39	12.47	7.31	10.28	14.45	18.02	15.825	16.945	14.265
TSPO	11.27	47.86	53.18	192.37	311.235	186.1	323.88	212.48	282.305	285.115	290.945	267.545
C1QBP	270.215	76.5	62.64	69.35	186.46	62.735	83.19	107.535	127.27	109.15	126.6	105.985
SERPING1	38.505	60.86	196.84	11.51	0	224.125	32.77	7.45	15.645	6.895	12.225	3.935
C1R	2.77	0.25	2.65	41.78	0.165	577.86	17.58	9.915	15.09	11.195	10.195	7.93
C1S	4.62	0.73	1.61	28.84	0.02	365.625	3.99	16.75	21.715	22.16	15.21	7.985
C2	0.345	0.18	0.37	0.2	0.1	11.445	0.81	1.095	1.64	1.39	0.865	0.34
C3	3.27	0.09	0.5	77.96	0.615	200.84	0.11	0.08	0.135	2.78	0.075	0.03
C3AR1	0.01	1.2	0.16	0.2	0.25	0.615	0.33	0.355	0.725	0.96	0.39	0.085
C4A	0.095	0.34	0.46	0	0.225	5.825	0	0.79	0.335	0.51	0.345	0.745
CAPN5	8.445	22.25	23.82	20.8	19.475	52.225	6.77	9.33	15.055	9.99	10.42	11.42
C5	0.165	0.82	0.53	0.57	0.41	4.14	0.72	1.325	1.61	0.78	1.32	1.055
C5AR1	0.22	0.33	0.89	0.2	0.065	1.745	0.7	0.445	0.855	1.705	0.59	0.09
C7	0.135	0.26	0.14	5.02	0	153.995	0.86	17.955	34.595	1.33	13.745	17.48
C8G	0.23	0.23	0.92	0.25	0.36	0.195	0.38	0.17	0.19	0.255	0.215	0.355
OSGIN2	5.66	3.86	2.68	18.12	3.575	12.02	5.25	11.845	14.44	16.58	10.525	11.63
C9	0.01	0.07	0.04	0.05	0	0.115	0.04	0	0.01	0.055	0.035	0.03
VPS51	23.7	22.18	36.75	19.62	78.22	23.365	58.62	29.725	23.495	23.88	29.905	27.905
MRPL49	31.795	23.33	22.5	18.14	40.435	21.49	19.95	21.625	24.035	20.185	25.26	22.43
ZNHIT2	9.58	4.53	4.79	5.04	8.545	6.255	8.68	4.8	4.08	4.96	4.83	5.965
MPPED2	2.115	14.21	5.63	0.37	0.015	3.865	0.04	0.095	0.155	0.14	0.07	0.085
MYRF	3.135	35.62	24.55	16.61	0.275	2.285	0.33	4.625	1.475	2.66	1.04	0.965
TMEM258	72.66	44.78	50.76	53.95	208.01	116.63	100.34	133.88	115.935	114.27	128.41	137.745
DAGLA	5.185	2.38	1.33	2.63	3.035	4.24	2	2.575	2.15	2.895	2.475	2.495
FMNL1	2.485	0.76	9	0.44	0.02	1.27	0.78	1.37	0.665	1.22	2.185	1.615
LDLRAD4	0.435	1.68	1.26	0.24	0.105	1.085	1.88	0.885	1.035	0.575	1.055	1.055
PTTG1IP	59.03	178.07	149.24	128.98	136.96	122.17	163.88	178.57	166.745	179.515	154.17	175.365
CFAP410	4.125	5.63	6.46	5.34	7.15	7.195	6.97	4.92	5.515	5.29	4.62	4.765
TMEM50B	5.425	9.84	41.11	8.14	9.68	14.675	10.82	15.685	14.7	9.955	12.035	16.335
CA5A	0.07	0.22	0.05	0.01	0.455	0.26	0.05	0.045	0.02	0.025	0.045	0.275
CA8	2.46	0.55	4.9	0.14	0.05	0.11	0.48	0.06	0.245	0.14	0.055	1.505
CA11	21.755	3.15	8.08	2.26	7.935	3.795	11.6	1.835	1.265	1.275	1.455	1.955
CA12	1.875	0.44	0.18	14.78	3.035	62.43	0.56	5.02	6.42	10.84	10.36	1.665
CACNA1A	0.915	0.08	0.96	0.23	0.2	1.33	0.47	0.145	0.075	0.145	0.125	0.18
CACNA1B	2.165	0.37	1.43	0.03	0.015	0.02	0.03	0.05	0.01	0.03	0.01	0.055
CACNA1C	0.18	0.73	2.27	0.03	0	1.5	0.02	0.045	0.095	0.06	0.07	0.115
DDR1	35.615	51.26	23.88	29.75	0	35.715	6.54	6.42	6.145	8.275	6.815	7.935
CACNA2D1	5.155	4	1.45	37.34	4.375	16.56	1.62	13.87	21.42	34.08	24.525	8.61
CACNB1	5.215	3.75	4.76	4.33	4.345	7.465	4.69	1.705	2.24	2.105	2.165	2.28
CACNB2	2.04	0.59	0.52	0.38	0.105	0.315	0.44	0.195	0.165	0.15	0.175	0.235
CACNB3	2.64	26.32	30.94	14.25	18.045	12.275	22.74	13.935	10.365	16.935	12.12	19.1
CACNB4	1.375	0.3	0.29	0.15	0.055	1.13	0.19	0.07	0.05	0.06	0.09	0.105
SLC25A20	2.55	5.62	5.88	9.43	0.495	6.315	7.24	10.875	13.73	12.135	11.545	12.86
CAD	42.47	19.06	16.9	11.92	26.12	11.64	14.89	14.52	13.64	12.735	14.275	13.41
CALD1	52.56	195.68	48.21	130.43	22.14	77.16	58.87	82.15	89.375	115.52	74.95	54.785
CALM1	79.22	89.87	99.19	83.17	80.395	97.55	141.64	127.865	156.615	160.715	156.84	134.33
CALM2	208.3	142.52	101.44	140.76	251.02	327.935	125.29	219.98	282.795	219.765	219.715	205.52
CALM3	148.76	239.06	240.8	168.25	163.76	194.24	235.83	202.34	183.94	183.885	198.015	255.64
CALR	502.59	830.77	1592.45	935.94	636.955	654.47	692	904.68	849.265	842.285	809.845	569.685
CALU	73.79	158.57	167.4	189.54	83.5	168.465	54.69	95.21	163.715	129.12	128.02	118.14
CAMK4	1.135	0.34	0.36	0.13	0.61	0.11	0.36	0.15	0.175	0.085	0.12	0.08
CAMK2B	0.03	0	0.41	1.19	1.165	1.27	0.24	0.32	0.16	0.25	0.15	0.195
CAMK2D	6.695	6.43	7.87	21.47	9.945	95.955	10.96	21.535	26.14	17.51	22.59	29.92
CAMK2G	11.48	13.65	14.01	12.4	11.515	11.67	14.99	11.93	12.885	12.12	12.24	13.88
CAMLG	16.865	12.68	21.26	12.97	32.415	24.135	20.92	19.27	15.76	18.78	16.36	18.52
CANX	156.665	140.31	209.14	154.18	148.415	160.91	120.28	158.255	189.835	166.315	161.655	184.595
CAPG	37.375	27.98	43.06	10.3	68.88	59.99	41.1	5.865	19.23	13.975	14.865	13.52
CAPN1	46.35	76.35	79.33	68.17	137.305	84.9	93.62	81.365	78.7	89.57	77.1	94.49
CAPN2	17.52	141.44	90.36	103.79	297.545	124.52	73.99	127.21	176.685	144.645	123.02	162.34
CAPN3	0.9	1.41	5.12	1.46	0.04	5.105	4.04	1.93	0.72	1.025	1.005	1.415
CAPNS1	137.99	257.44	299.13	423.36	486.635	405.75	728.2	286.26	333.495	305.27	311.97	404.955
CAPS	0.77	2.67	3.49	3.08	0.865	27.11	8.39	2.235	2.15	1.555	1.805	3.335
CAPZA1	64.155	80.08	67.78	77.49	52.145	56.45	51.65	79.025	83.75	80.33	76.175	76.87
CAPZA2	32.485	24.81	25.8	33.3	28.43	43.54	78.49	80.525	90.965	66.36	75.22	108.76
CAST	10.5	44.28	39.67	77.94	99.605	135.615	40.89	61.46	48.56	61.6	55.255	78.545
CAPZB	133.19	129.46	114.46	160.6	108.675	154.715	173.85	133.93	133.765	152.365	122.01	155.1
CARS	40.225	24.34	58.12	32.67	46.085	19.99	23.39	20.64	24.89	30.235	26.74	22.89
CASP1	0	0	0	5.11	21.08	5.52	19.01	9.645	6.545	6.39	6.88	8.225
CASP2	10.865	18.12	13.34	8.63	7.02	7.435	13.28	9.165	8.15	7.485	8.595	8.455
CASP3	49.44	23.69	12.98	15.41	7.625	14.22	15.04	18.51	24.425	24.965	24.59	18.305
CASP4	0.04	0.1	2.96	43.33	105.02	41.07	104.46	60.86	46.43	61.18	50.435	63.4
CASP5	0.03	0	0.09	0.13	0.065	0.03	0.47	0.1	0.05	0.09	0.1	0.145
CASP6	11.94	13.65	15.74	8.5	3.515	7.225	13.57	10.775	9.095	12.445	10.155	12.245
CASP7	2.635	5.16	7.91	10.94	11.465	10.875	16.09	20.055	10.905	17.62	17.415	19.455
CASP8	7.255	10.06	9.66	7.42	14.82	7.405	6.02	6.805	4.95	5.49	4.565	7.61
CASP9	8.085	5.35	6.66	3.7	4.76	4.6	4.76	3.075	2.925	3.735	3.88	3.535
CASP10	20.455	1.24	2.29	4.65	1.945	1.55	16.3	9.935	8.1	5.745	10.7	9.445
CASQ1	1.42	0.2	0	0.03	0	0.055	0.08	0.025	0.02	0	0.025	0.045
CAT	0.04	0.08	0	18.19	20.265	21.665	16.32	23.6	22.085	17.305	21.975	24.325
CAV1	8.505	16.3	31.55	85.61	266.02	56.985	402	346.785	344.015	291.215	310.38	441.655
CAV2	2.32	9.24	13.48	19.8	19.26	13.305	43.09	68.425	73.485	54.585	57.67	73.125
RUNX2	0.125	2.38	1.26	0.74	0.705	0.895	0	0.17	0.235	0.365	0.37	0.14
RUNX1	0.295	7.22	3.51	8.55	4.29	9.06	1.09	0.86	1.915	2.295	2.545	0.94
RUNX1T1	3.15	2.85	4.38	0.92	0.02	2.165	5.63	3.295	3.235	1.29	2.08	4.715
CBFA2T3	0.575	0.14	0.72	0.05	0	0.88	1.02	0.07	0.145	0.08	0.065	0.03
RUNX3	0.53	1.28	4.42	0.01	5	0.08	0.24	0.11	0.195	0.24	0.085	0.005
CBFB	9.89	33.19	16.27	12.54	13.76	20	9.66	16.715	25.76	16.675	21.74	17.185
CBL	10.48	12.3	8.85	4.99	7.58	3.995	1.78	6.84	7.5	5.48	9.035	8.43
CBLB	5.05	10.56	10.58	8.63	3.22	4.75	4.08	4.125	3.97	5.505	4.82	4.655
CBLN1	3.3	0.24	0.28	0	0.02	0.695	0	0	0	0	0.01	0.02
SERPINH1	292.965	547.33	831.19	461.58	94.275	116.195	231.7	180.815	210.45	217.395	212.385	156.275
CBR1	32.75	4.39	4.08	34.72	73.225	72.36	14.74	31.79	54.775	41.305	55.245	41.12
CBR3	2.59	1.16	0.92	6.05	16.455	18.12	22.18	6.655	10.175	10.48	10.66	8.14
CBS	115.265	31.88	39.34	17.89	11.89	8.055	3.91	4.28	7.135	13.73	7.03	1.25
CCIN	0.03	0.03	0	0.38	0	0.545	0.06	0.18	0.275	0.575	0.305	0.185
KYAT1	12.665	6.48	6.6	3.55	5.385	3.95	5.23	3.715	2.855	2.835	3.24	4.315
KRIT1	12.285	10.91	9.13	9.27	4.7	13.6	7.57	7.695	6.67	5.94	6.665	12.995
CCNA2	64.91	22.08	20.46	6.02	14.155	12.135	13.05	18.635	23.63	11.23	20.185	8.31
CCNB1	96.19	46.65	29.15	12.14	59.39	18.945	24.19	31.115	47.035	24.225	40.41	17.895
CCNC	58.925	22.82	13.16	14.26	12.715	11.34	14	20.725	20.5	17.195	18.98	21.185
CCND2	26.555	19.75	29.31	8.86	0.015	17.33	4.51	3.48	2.13	1.56	2.78	0.705
CCND3	13.545	36.43	27.45	27.49	27.045	39.015	41.69	38.56	66.295	51.815	58.065	45.95
CCNE1	32.575	10.43	4.76	3.62	7.38	4.515	2.93	3.55	6.56	4.965	4.96	4.31
CCNF	19.95	12.4	10.5	3.71	13.995	4.22	9.06	7.815	9.34	5.92	9.24	5.215
CCNG1	117.185	64.41	92.64	65.11	29.755	36.52	55.37	87.425	60.175	85.45	71.35	88.5
CCNG2	3.54	24.01	8.2	10.51	4.055	18.73	7.39	5.655	3.705	4.79	4.96	10.845
CCNH	20.265	12.46	14.96	12.74	13.31	13.305	18.45	15.5	19.435	16.67	19.02	20.465
CCNT1	8.2	6.89	3.97	4.77	7.43	5.045	3.04	4.835	5.1	4.805	5.85	5.815
CCNT2	14.19	11.13	9.45	8.09	6.575	6.655	4.26	6.295	4.865	5.33	5.345	8.68
CCT6A	153.025	86.12	63.17	71.64	88.545	55.81	67.13	110.265	110.495	102.27	109.16	90.885
CD1D	0.745	0.42	9.78	0.56	0.455	0.645	0.17	0.095	0.015	0.08	0.05	0.02
CD3G	0.38	1.09	0.3	0.33	0.17	0.2	0.79	0.195	0.17	0.165	0.305	0.18
CD247	0.29	0	0	0.09	0.03	0.26	0	0.18	0.39	0.03	0.21	0.115
CD4	1.865	0.16	0.55	0.57	0.05	23.87	0.21	2.585	2.825	5.165	2.87	0.545
CD5	0.06	0.08	0.07	0.03	0.03	0.03	0.05	0.02	0.05	0.02	0.025	0
CD6	0.03	0.4	11.93	0	0	0.065	0.26	0.03	0.055	0	0.035	0.04
CD7	1.645	0.26	0.5	0.04	0	0.155	0.08	0.095	0.105	0.055	0.055	0.085
CD8A	0.295	0.06	0.15	0.05	0.025	0.1	0	0.06	0.065	0.05	0.035	0.04
CD9	82.905	109.47	164.99	183.1	867.41	184.74	140.6	548.28	674.39	627.395	438.52	683.47
CD14	0.02	0.13	0.11	67.41	0.03	8.735	3.04	16.76	17.645	17.955	18.895	2.785
CD22	0.165	0.02	0.2	0	0.505	0.11	0.21	0.235	0.265	0.27	0.435	0.595
CD27	0.72	0.25	1.01	0.75	0.24	2.47	0.82	1.215	1.03	0.715	1.04	1.025
CD28	0.065	0.06	0.13	0.05	0.03	0.115	0.13	0.03	0.12	0.145	0.12	0.05
TNFRSF8	12.54	0.18	0.3	0.27	0	0.24	0.3	1.21	0.815	0.15	1.24	0.62
TNFSF8	0	0.02	0.02	0	0.01	0.02	0.03	0.02	0.03	0.04	0.015	0.495
CD33	0.29	0.06	1.12	0	15.98	0.185	0.3	0.165	0.31	0.085	0.09	0.025
SIGLEC6	0.525	2	0.48	0.24	0.12	0.34	1.24	0.23	0.18	0.185	0.15	0.21
CD34	0.175	21.57	218.69	59.6	5.455	14.3	670.64	97.595	93.02	92.865	113.34	49.21
CD36	0.445	0.29	0.18	0.08	0.78	0.145	1.1	1.16	0.99	1.11	2.765	0.7
SCARB1	27.685	22.97	20.44	28.69	25.48	30.325	34.63	19.855	25.905	26.52	28.91	14.785
SCARB2	12.825	17.77	39.18	83.16	22.59	129.065	45.65	63.15	77.625	87.74	72.445	75.905
CD37	0.46	3.11	2.09	0.67	0.79	0.585	0.4	0.985	0.845	1.57	0.6	0.985
CD38	0.215	0.22	0.23	0.15	0.12	0.33	0.48	0.22	0.165	0.16	0.305	0.16
ENTPD1	9.025	6.19	6.61	9.2	1.44	3.91	36.46	4.4	8.04	4.87	12.795	12.185
ENTPD6	17.245	14.36	17.91	18.61	505	20.685	22.24	16.085	19.39	18.34	18.5	21.54
ENTPD5	4.025	4.58	8.11	7.08	4.025	4.54	3.56	6.25	6.66	5.965	6.57	6.21
CD40	9.55	28.82	101.47	3.58	14.24	9.21	90.46	11.78	11.325	7.72	14.5	5.27
CD40LG	0.02	0	0.09	0	0.03	0.015	0	0.03	0.025	0.045	0.015	0.015
CD44	6.155	98.95	78.71	105.79	87.63	256.57	1.28	19.12	32.94	40.055	27.46	19.165
CD47	3.035	4.82	9.04	7.52	16.17	28.075	12.48	14.825	14.145	12.635	13.47	12.265
CD48	0	0	0	0	0.05	0.465	0.34	0.175	0.225	0.175	0.02	0
CD53	0.62	0.05	0.94	0	3.615	0.865	0.45	0.65	1.955	2.015	0.845	0
CD58	3.47	5.78	9.87	14.31	8.495	15.715	9.5	7.99	10.09	8.445	9.35	9.35
CD59	7.13	22.07	19.07	104.1	263.755	304.605	117.14	206.93	294.64	187.94	203.575	309.09
CD63	250.085	401.18	321.23	591.21	697.585	1655.69	918.58	804.375	873.92	966.275	874.005	912.945
CD68	2.225	7.5	28.77	12.82	97.135	181.785	18.21	26.115	49.035	39.85	26.545	28.36
CD70	7.525	5.33	6.45	4.33	31.715	2.745	5.42	2.985	2.195	2.055	2.33	2.64
CD72	1.465	0.13	1.3	0.08	0	0.845	0.39	0.13	0.29	0.205	0.17	0.085
CD74	46.02	11.75	15.02	1.55	0.245	30.07	66.76	12.37	18.535	24.815	22.43	4.485
CD79A	0.3	0.17	0.23	0.28	0.295	0.115	0.24	0.24	0.075	0.265	0.285	0.33
CD79B	3.26	1.25	6.97	0.17	1.105	2.865	5.8	0.735	1.61	0.31	1.715	0.49
CD81	122.55	178.82	305.56	280.05	367.45	686.47	403.8	390.07	425.225	396.42	384.89	308.42
ADGRE5	1.775	12.15	49.63	22.2	3.03	30.535	4.75	11.675	11.91	14.405	13.57	6.025
CD151	38.68	93.19	114.52	229.15	378.94	354.675	326.25	399.54	482.815	430.98	395.18	452.02
CDA	6.395	3.26	8.95	1.16	0.2	1.52	5.71	1.41	2.73	0.685	1.355	0.61
CDK1	71.48	47.28	24.4	6.99	21.32	21.67	13.76	21.6	35.105	14.115	26.215	11.64
CDK11B	27.695	31.95	26.61	20.4	19.12	21.88	32.8	29.555	20.165	24.305	19.985	18.495
LRBA	14.04	5.03	7.03	5.47	4.29	7.565	9.02	5.485	5.89	4.665	5.605	6.79
CDC5L	15.52	10.29	7.27	7.44	5.1	6.77	6.54	8.92	8.825	7.87	8.615	8.28
44081	69.205	101.51	76.92	57.06	35.275	97.925	49.11	43.535	46.25	39.78	40.72	80.235
CDC6	45.88	15.69	9.64	3.39	14.055	12.37	5.68	8.72	16.715	6.965	11.95	6.13
CDC20	139.96	52.85	44.36	16.58	121.02	20.77	49.15	32.095	57.385	23.23	46.605	23.115
CDC25A	26.845	6.46	4.55	1.3	3.295	2.625	2.39	3.53	6.445	2.81	5.05	3.61
CDC25B	14.965	24.81	29.72	39.86	107.535	52.27	53.89	34.445	27.205	29.48	36.09	30.39
CDC25C	13.345	9.11	6.14	1.27	10.605	2.185	4.75	2.1	3.35	1.33	2.81	1.035
CDC27	17.35	23.95	25.87	25.52	31.95	20.395	14.75	20.775	26.155	22.01	23.67	29.48
CDC34	73.4	81.56	72.19	41.09	98.69	27.68	67.75	39.55	45.245	48.55	47.22	54.3
CDC42	99.015	175.63	158.17	150.01	122.72	90.365	156.12	177.885	175.155	173.37	177.645	166.05
CDH1	53.9	20.8	0.26	0.25	0.11	0.29	0.28	0.275	0.2	0.175	0.265	0.235
CDH2	26.07	90.96	33.92	106.61	32.205	22.69	2.07	10.905	16.44	20.515	15.96	5.125
CDH4	1.235	0.66	0.18	0.06	0.025	0.03	0.23	0.085	0.055	0.055	0.05	0.225
CDH5	0.135	119.8	399.97	132.9	66.955	0.95	273.67	250.06	170.64	258.165	236.3	292.055
CDH6	0.72	1.32	0.07	39.4	0	2.99	0.29	4.7	2.18	6.62	1.42	4.27
CDH7	0.34	0.36	0.12	0.07	1.225	0.09	0.16	0.115	0.055	0.03	0.04	0.09
CDH11	1.83	76.77	15.29	167.32	5	70.9	3.61	41.61	54.765	24.47	24.46	86.11
CDH12	0.68	0.42	0.2	0.1	1.75	0.215	0.29	0.15	0.115	0.065	0.145	0.15
CDH13	0.385	18.97	54.55	126.77	6.825	56	54.56	76.69	72.265	152.49	93.515	149.07
CDH15	0.2	0.02	4.02	0.45	0.455	0.455	0.02	0.24	0.565	0.08	0.205	0.165
CDH17	0.105	0.1	0.17	0.05	0.025	0.09	0.16	0.015	0.015	0.04	0.03	0.09
CDH18	0.155	0.11	0.2	0.18	4.48	0.08	0.17	0.03	0.01	0.01	0.015	0.095
CDK2	20.975	26.66	17.94	11.72	38.31	23.275	14.25	20.27	24.455	17.635	21.725	14.975
CDK3	4.45	4.38	6	2.87	1.805	3.59	7.08	3.185	1.75	1.975	1.98	2.94
CDK4	97.265	78.3	47.7	68.06	198.36	66.59	94.72	70.705	66.535	67.555	73.595	59.6
CDK5	9.225	18	18.07	16.66	31.33	12.94	16.5	12.92	11.28	14.305	13.86	14.205
CDK6	3.57	7.52	3.09	6.36	1.84	0.875	1.67	3.52	4.075	4.2	4.34	3.115
CDK7	40.485	19.29	14.64	17.24	27.065	12.63	17.2	15.515	19.87	20.225	17.035	18.235
CDK8	13.75	11.36	8.77	7	3.815	8.125	3.77	5.1	5.275	5.95	5.825	5.235
CDK9	36.225	36.47	50.08	18.88	43.65	20.165	39.13	27.89	25.01	27.535	29.755	32.61
CDKN1A	0.46	8.45	6.19	235.7	153.155	209.35	63.7	125.12	140.14	203.575	175	129.515
CDKN1B	11.58	12.76	19.06	19.69	11.865	15.135	14.46	29.505	16	16.91	21.42	19.51
CDKN1C	6.495	19.3	17.86	1.45	0	4.675	15.35	3.515	0.865	0.92	1.35	1.68
CDKN2A	0.925	41.78	10.02	26.72	0.075	2.76	0.32	2.5	1.62	4.925	3.01	2.265
CDKN2B	0.07	80.59	2.01	11.55	0	6.135	0.03	2.13	3.05	6.37	5.405	11.06
CDKN2C	0	0.31	1.48	4.81	4.31	26.63	8.91	9.415	11.42	6.82	11.005	5.79
CDKN2D	1.27	3.12	8.55	2.91	9.96	12.605	5.75	4.975	8.205	5.185	6.25	4.075
CDKN3	39.915	13.62	17.03	6.35	19.275	17.245	24.12	17.635	19.11	10.4	20.285	9.3
CDO1	8	2.2	4.93	0.68	0	4.715	0.23	2.83	3.93	1.86	2.685	1.535
CDR2	14.32	15.61	20.08	14.59	13.705	13.515	8.13	15.56	16.18	18.575	16.92	13.78
CDS1	5.705	3.72	1.68	0.78	5	1.035	0.03	0.13	0.175	0.255	0.155	0.115
CDSN	0.025	0.18	0.39	0.4	1.055	0.735	0.31	0.415	0.455	0.75	0.465	1.225
CD52	3.14	0.14	0.12	0	0.2	0.11	1.8	0.15	0.095	0.35	0	0
CLGN	6.395	0.71	4.26	0.06	0	0.475	0.92	0.655	1.34	0.215	0.51	0.925
CEACAM5	0.32	0.61	0.38	0.09	0.175	0.195	0.67	0.25	0.185	0.285	0.13	0.25
CEBPA	2.49	0.84	0.79	0.45	0.165	0.62	0.24	0.235	0.335	0.265	0.275	0.12
CEBPB	19.64	8.34	40.92	23.41	51.47	31.8	5.59	6.225	11.03	10.76	11.305	5.83
CEBPD	2.94	5.12	12.96	60.95	15.205	98.23	48.49	24.1	18.04	27.17	19.83	23.665
CEBPG	19.69	8.92	24.12	10.61	11.305	5.72	7.58	8.375	9.705	11.075	10.78	8.49
CEL	1.24	1.28	1.24	1.05	0.425	0.57	1.5	0.62	0.25	0.35	0.33	0.89
CENPA	12.78	7.11	8.52	1.87	7.92	5.015	6.27	5.86	9.105	4.115	8.155	3.585
CENPB	16.065	20.18	17.14	38.88	81.84	49.815	54.93	40.245	50.665	44.82	48.88	32.675
CENPC	6.31	5.92	4.1	3.82	1.705	4.59	3.41	5.685	3.925	4.34	4.15	4.385
CENPE	12.135	7.35	4.67	2.39	2.145	2.92	2.75	5.45	5.825	3.585	5.005	2.23
CENPF	29.99	18.82	10.45	3.63	7.83	7.075	5.14	7.315	8.545	5.135	7.86	3.53
CES1	0.135	0.27	0.08	0	0.17	73.705	0	0.835	7.275	1.88	1.8	0.11
CETN2	28.105	31.77	24.66	25.98	54.495	32.295	25.35	29.21	30.925	31.99	28.15	25.045
CETN3	18.305	6.4	7.77	4.14	10.325	7.83	4.95	8.02	7.06	5.71	6.925	6.07
CETP	0.07	0.21	4.29	0.24	0.015	0.1	2.86	3.44	1.17	4.95	2.375	2.83
CFL1	820.28	1189.67	859.94	1162.48	1415.18	530.54	1799.19	812.315	961.9	987.2	986.23	765.715
CFL2	7.355	15.53	15.59	23.12	37.53	22.29	17.41	27.84	32.54	34.215	28.115	25.25
CTSC	186.93	119.03	106.53	90.3	153.515	22.98	21.25	81.19	144.27	112.385	152.75	54.695
CGA	0.035	0.67	0.12	0.34	0	0.285	0.26	0.28	0.215	0.09	0.085	0.35
CEACAM8	0.465	0.82	0.4	0.34	0.235	0.255	1.54	0.5	0.37	0.41	0.35	0.33
CHAD	0.285	0.99	0.39	0.63	0.19	0.46	0.16	0.29	0.195	0.26	0.14	0.28
RCBTB2	5.015	7.5	10.55	4.25	1.22	6.2	7.81	6.055	5.995	6.265	5.975	8.6
RCC1	47.92	26.86	13.22	16.91	45.015	13.675	32	27.215	31.87	20.25	32.875	28
CHD1	19.46	15.47	11.73	8.02	5.65	6.115	7.71	8.05	6.96	7.16	7.21	7.805
CHD2	10.615	12.47	12.44	12.59	9.235	10.69	9.91	14.655	11.535	12.12	12.32	14.22
CHD3	4.645	22.92	24.38	29.41	24.425	29.33	40.56	22.23	19.305	21.545	21.025	24.36
CHD4	74.855	78.17	70.06	39.48	42.15	43.045	46.06	46.53	41.955	43.465	47.42	43.25
CHEK1	33.965	13.56	9.77	4.23	14.305	8.285	6.28	6.995	9.695	6.915	9.525	9.015
FOXN3	19.43	8.03	7.36	9.85	3.575	8.785	7.35	12.56	8.255	8.205	10.13	7.6
CHGA	39.685	0.04	0	0.03	0.01	0.015	0	0.015	0	0.015	0	0.015
CHGB	2.385	0.69	0.23	0.1	0.055	0.71	0.08	0.055	0.025	0.075	0.07	0.03
CHKA	20.195	18.68	32.05	8.26	3.66	6.795	10.24	8.63	5.765	6.35	6.99	8.775
CHKB	13.43	21.99	21.83	15.87	5.03	23.295	39.41	17.805	11.465	16.535	12.195	22.79
CHM	8.09	5.68	5.18	5.87	5.74	7.13	3.31	6.41	7.66	6.29	7.275	6.93
CHML	13.475	2.94	1.58	2.07	3.455	1.605	1.39	2.83	2.36	2.005	2.78	2.59
CHN1	16	6.58	4.6	2.49	4.655	4.53	10.54	5.015	5.98	4.91	5.71	7.825
CHN2	1.575	3.33	0.2	0.3	0	0.38	0.26	0.24	0.265	0.45	0.24	0.69
LYST	0.185	1.33	1.01	3.2	1.525	5.225	2.08	1.79	2.105	1.605	1.78	1.57
CHRM3	5.935	2.69	6.57	0.59	0.78	1.885	0.47	0.405	0.325	0.3	0.435	2.03
CHRM5	0.01	0.04	0	0.11	0.02	0.01	0	0.025	0.065	0.03	0.05	0.035
CHRNA3	1.435	0.06	0.07	0.03	0.025	1.21	0	0	0.02	0.01	0.02	0.04
CHRNA5	5.28	1.63	0.92	0.52	3.65	0.86	1.37	0.705	0.76	0.53	0.935	0.69
CHRNA7	2.06	1.63	0.45	0.15	1.475	0.37	0.3	0.225	0.085	0.245	0.17	0.82
CHRNB1	7.115	6.18	6.66	2.21	2.075	2.755	4.04	2.76	2.08	2.445	2.63	3.035
CHRNB2	1.49	0.36	0.4	0.22	0.01	0.03	0.48	0.07	0.015	0.01	0.035	0.03
CHRNE	0.53	0.83	2.15	0.18	0.07	0.54	1.41	0.21	0.48	0.475	0.68	0.225
CHUK	8.855	8.38	6.15	6.83	6.805	9.565	6.82	8.84	10.635	8.755	9.17	11.135
CIDEA	0.025	0.19	0	0	0	0.125	2.5	0	0.065	0.045	0.085	0.285
CKB	195.945	103.34	39.35	3.71	0.065	20.605	2.74	0.68	2.53	4.2	2.275	2.945
CIRBP	73.32	52.39	74.07	63.38	76	95.44	100.35	86.885	53.39	65.45	58.715	62.985
CISH	1.965	3.1	2.37	0.78	0.24	0.78	2.54	0.545	0.435	0.485	0.45	0.28
TBCB	57.88	62.18	52.92	55.88	169.385	72.605	82.78	66.95	88.25	75.795	85.905	65.71
CKMT2	0.935	1.21	0.59	0.49	0.085	2.635	0.36	0.185	0.155	0.24	0.2	0.085
ERCC8	6.045	3.41	3.02	1.99	3.93	2.635	1.97	3.66	4.215	3.295	3.095	3.53
CKS1B	227.51	77.27	53.02	20.47	106.185	32.295	47.8	31.635	47.45	25.13	43.135	20.12
CKS2	155.505	59.42	28.53	21.36	80.465	28.085	41.38	57.895	70.825	50.44	63.495	37.58
AP2M1	221.455	271.07	244.55	324.15	197.26	267.07	282.42	306.955	327.36	359.32	313.105	365.455
AP1S1	52.695	39.66	30.97	65.65	68.35	49.88	63.28	60.03	79.805	76.375	77.365	103.12
AP2S1	110.25	120.58	139.57	118.14	217.955	105.475	273.98	172.33	207.59	203.865	223.705	232.515
AP3S1	38.045	23.3	30.56	38.11	35.495	47.58	33.21	40.425	48.055	48.635	37.74	47.625
CLCN2	5.955	3.04	2.96	1.84	1.275	2.37	2.47	1.66	1.295	1.085	1.01	1.42
CLCN3	13.505	17.26	14.08	14.75	6.88	47.145	6.62	17.925	19.73	16.13	18.88	25.31
CLCN4	1.73	1.9	3.61	2.98	1.92	2.67	1.78	7.13	7.04	5.57	5.925	8.635
CLCN5	3.415	5.01	4.66	2.79	1.64	1.865	1.62	2.835	3.115	2.685	2.79	2.51
CLCN6	10.52	13.3	11.25	6.93	6.65	8.375	8.88	7.055	5.395	5.515	6.565	7.39
CLCN7	15.78	26.03	22.62	28.77	42.445	32.51	48.1	30.925	18.995	35.34	23.4	30.505
CLCNKB	1.095	0.25	0.68	0.02	0	0.245	0.22	0.01	0.045	0.025	0.035	0.05
CLU	117.51	51.09	14.94	113.99	204.165	1037.18	742.15	210.655	186.26	79.475	87.14	137.705
CLIC1	269.165	406.85	416.33	254.65	338.86	315.345	394.43	302.675	422.51	365.245	389.56	299.73
CLIC2	0.18	0.22	0.25	2.77	1.535	3.05	8.92	10.115	9.285	9.155	9.945	9.97
CLK1	10.95	22.14	8.63	17.65	10.375	26.9	17.85	14.37	19.175	20.435	19.925	27.98
CLK2	29.835	29.43	24.73	20.92	7.06	15.66	24.5	14.97	8.04	11.12	9.545	16.635
CLK3	25.295	31.89	31.93	22.2	14.99	15.27	33.25	16.47	19.035	16.59	20.025	21.31
TPP1	21.865	35.35	54.97	192.65	128.565	101.975	109.94	163.24	77.68	142.785	87.645	119.505
CLN3	13.345	13.18	21.18	16.65	25.44	23.925	49.55	32.9	24.175	30.035	24.16	30.105
CLN5	4.18	5.57	5.96	10.11	3.855	11.965	10.88	15.665	12.935	14.01	12.625	15.93
CLNS1A	107.99	48.85	40.65	36.77	74.95	31.46	49.65	43.37	36.205	34.81	40.055	33.83
CLPTM1	56.95	78.56	60.98	72.5	46.29	71.075	85.82	65.915	64.99	77.17	61.86	75.165
CLTA	163.28	162.36	102.9	218.96	117.645	121.975	265.5	215.91	213.015	224.17	218.18	223.91
CLTB	20.885	64.23	30.23	53.48	73.125	66.045	84.43	64.925	84.19	82.38	68.26	90.705
CLTC	75.455	77.74	50.41	82.34	93.805	88.945	44.03	89.905	84.685	94.57	88.41	103.185
CCR6	0.85	1	0.65	0.28	0.16	0.4	0.92	0.32	0.23	0.27	0.355	0.33
ACKR2	0.535	2.73	0.76	0.37	0.21	0.335	0.84	0.45	0.19	0.315	0.36	0.46
LTB4R	4.29	4.49	6.98	1.85	2.58	2.385	6.2	2.385	1.28	2.075	1.71	3.44
ABCC2	0.195	0.34	0.67	0.16	0.32	0.145	0.39	0.315	0.27	0.345	0.31	0.375
CNGB1	0.275	0.53	0.32	0.31	0.03	0.13	0.14	0.245	0.2	0.235	0.17	0.085
CNGA1	0.435	0.11	0.27	3.21	0.02	0.1	0.19	0.235	0.15	0.285	0.045	0.07
CNGA3	0.045	0.01	0.02	0.02	0.46	0.02	0.09	0	0.05	0.605	0.005	0.015
CNGA4	0.17	0.07	0.19	0.05	0.025	0.255	0.07	0	0.035	0.015	0.045	0.015
PLK3	2.71	9.93	8.32	19.45	22.89	11.17	11.19	10.585	11.22	13.225	10.55	12.545
CNN1	5.605	57.11	3.74	2.34	0.03	4.77	0.33	0.255	0.79	3.64	1.465	0.17
CNN2	184.48	132.9	86.69	122.92	23.43	24.35	93.74	43.885	30.44	80.465	47.895	56.395
CNN3	94.625	153.32	111.45	118.95	79.725	145.16	95.77	173.12	148.245	185.67	179.055	164.315
CNP	20.035	33.16	29.67	47.29	41.7	44.125	38.93	25.09	23.17	25.245	25.175	52.02
CNR1	0.155	0.09	0.46	1.99	0	1.235	0.32	0.87	0.895	0.275	1.12	0.81
CNTF	0.455	0.59	1.01	0.36	0.34	0.255	0.31	0.385	0.355	0.5	0.31	0.325
CNTN1	1.39	0.16	0.15	0.21	0.055	3.945	0.21	0.09	0.095	0.035	0.035	0.145
COL1A1	23.8	264.81	190.7	1948.43	0.01	712.695	3.38	295.99	996.945	825.225	911.61	137.995
COL1A2	11.525	207	48.69	1171.84	0.01	943.915	10.08	156.75	626.54	400.53	449.175	86.06
COL2A1	1.38	5.97	0.18	0	0	5	0	0	0.015	0.01	0.005	0.045
COL3A1	0.045	322.16	199.46	251.82	0	479.11	12.87	192.495	388.08	206.99	409.3	164.27
COL4A1	23.575	399.55	479.5	481.17	6.21	31.515	25.46	323.875	166.86	343.755	253.765	123.65
COL4A2	22.065	375.75	472.98	443.47	8.88	79.83	54.53	361.815	179.56	338.835	270.5	180.34
COL4A3	0.175	0.04	0.01	0.98	0	5.105	0	1.27	0.535	0.225	0.49	0.87
COL4A4	0.455	0.18	0.15	5.74	0.01	9.87	0.02	4.705	2.985	2.3	2.555	3.85
COL4A5	8.9	36.35	36.22	11.27	9.885	3.69	1.5	5.18	3.965	1.53	2.44	3.185
COL4A6	4.04	23.64	18.79	0.66	11.54	0.265	0.02	0.25	0.435	0.08	0.225	0.915
COL5A1	2.26	253.16	78.51	225.42	14.36	47.925	25.69	42.255	79.045	93.615	68.415	37.54
COL5A2	7.17	59.51	85.79	143.25	22.555	64.51	16.35	31.81	73.805	76.185	73.075	46.505
COL6A1	50.535	83.8	100.21	215.31	16.16	746.75	32.54	73.87	226.21	191.44	164.58	59.77
COL6A2	29.435	116.9	262.43	227.41	0.055	1041.97	44.95	60.975	192.43	180.4	143.72	39.915
COL6A3	1.155	28.13	4.19	379.23	0.02	480.855	0.53	68.89	254.13	203.59	216.545	43.605
COL7A1	2.395	3.03	2.72	2.24	0.035	2.715	0.16	0.22	1.595	0.73	0.755	0.255
COL8A1	0.36	1.79	0.24	103.45	53.87	15.97	27.36	18.635	70.5	75.525	30.65	60.82
COL8A2	0.655	0.14	0.18	0.66	0.02	41.505	4.94	0.58	2.79	0.78	1.225	0.625
COL9A2	1.865	6.7	9.48	0.45	0.02	6.505	0.4	0.36	0.835	0.245	0.535	0.48
COL9A3	15.48	52.09	2.7	0.78	7.76	1.555	1.66	0.28	0.055	0.2	0.21	0.43
COL10A1	0.155	0.13	0.07	0.05	0.02	0.075	0.09	0.025	0.05	0.02	0.05	0.11
COL11A2	0.425	0.29	1.42	0.22	0.075	0.63	0.63	0.31	0.165	0.25	0.17	0.51
COL12A1	0.625	4.34	0.31	35.15	0.205	56.69	8.04	6.025	16.22	13.97	18.5	5.02
COL13A1	1.055	5.12	9.24	19.61	3.94	10.805	1.3	3.53	9.91	6.56	7.34	14.43
COL15A1	0.015	32.64	114.93	0.22	0.03	11.935	0	0.215	0.945	0.285	0.415	0.125
COL16A1	4.335	20.22	2.34	32.14	0.385	35	1.25	0.68	2.325	1.9	3.06	0.805
COL17A1	0.28	1.08	0.01	0.17	9.29	1.55	0.03	0.22	0.54	0.305	0.495	0.73
COMT	6.035	4	6.1	69.16	66.885	71.79	120.61	56.725	42.995	60.18	48.855	69.085
COPA	35.26	64.13	81.22	69.73	66.21	57.77	35.92	54.91	57.395	66.485	61.39	52.95
COPB1	31.39	55.61	57.28	63.95	78.535	58.85	34.17	61.885	76.325	68.79	71.565	68.315
KLF6	9.055	44.48	54.94	41.81	51.205	57.305	90.82	76.525	67.08	72.275	74.355	73.85
SLC31A1	16.995	13.92	15.31	10.07	10.415	9.775	8.26	11.575	14.06	14.185	13.64	10.435
SLC31A2	0.885	1.84	2.39	2.6	4.785	5.73	3.28	4.81	5.24	5.635	5.01	4.27
CORT	0.44	0.08	0.08	0.04	0.335	0.165	0.77	0.115	0.08	0.065	0.15	0.16
MAP3K8	1.425	2.81	4.09	3.72	0.07	6.915	7.87	2.15	2.74	3.63	2.295	4.355
COX4I1	238.405	199.19	211.76	202.36	350.815	166.405	454.62	268.085	244.605	261.57	255.52	287.04
COX5B	140.76	92.63	102.91	85.38	196.94	94.55	188.31	136.78	151.83	135.13	151.615	127.99
COX6A1	325.94	243	224.52	215.97	368.88	162.255	340.13	227.305	244.465	239.885	235.66	204.755
COX6B1	200.69	168.26	134.2	138.25	234.37	149.21	289.93	162.88	171.245	145.76	167.395	143.245
COX6C	114.59	88.7	74.39	65.96	52.13	56.555	164.31	84.265	69.96	70.94	68.6	103.595
COX7A1	0.155	0.09	0.08	11.14	0	36.085	43.59	32.11	46.14	34.685	47.47	45.44
COX7A2	99.775	69.95	61.4	67.83	109.455	68.12	114.78	125.82	128.805	123.375	116.81	103.685
COX7B	164.94	68.51	56.61	73.16	104.915	73.745	143.09	97.925	99.385	96.255	96.61	112.74
COX7C	516.97	164.98	149.47	176.85	253.635	204.265	374.25	352.465	291.86	280.96	311.44	316.395
COX8A	255.55	196.44	196.63	193.51	248.595	151.305	355.08	207.27	261.31	236.375	239.99	187.725
COX10	12.865	5.26	6.09	4.57	5.36	2.975	4.34	4.615	4.27	3.525	4.34	4.195
COX11	16.615	10.6	10.43	9.76	41.46	16.075	8.33	18.925	22.585	19.61	21.725	21.905
COX15	16.655	8.96	10.05	10.11	12.97	9.54	9.02	9.145	7.89	7.46	8.38	11.49
CPD	12.095	14.59	16.18	31.64	18.52	15.23	10	65.77	41.74	32.755	39.655	42.415
CPE	3.91	2.72	0.72	0.27	0.025	3.34	67.28	1.52	5.995	1.865	0.995	3.98
CLDN4	4.98	19.08	1.44	0.26	0.365	0.375	0.18	0.12	0.22	0.07	0.28	0.03
CLDN3	5.02	1.2	0.53	0.04	0.04	0.04	1.36	0.02	0.02	0.02	0.02	0.02
CLDN7	50.385	12.94	62.2	0.66	0.035	0.19	2.96	0.91	0.72	3.2	2.01	2.245
CPM	1.02	2.68	18.7	0.99	0.25	3.32	1.46	0.82	1.27	1.645	0.97	0.92
CPN2	0.365	0.23	0.28	0.17	0.05	0.13	0.38	0.175	0.18	0.165	0.15	0.105
CPOX	16.965	14.64	11.73	10.23	16.695	13.135	7.29	9.62	14.46	8.99	12.77	13.08
CPS1	7.68	6.5	6.5	3.41	3.405	2.835	0.15	0.98	2.11	0.93	2.23	0.885
CPT1A	2.82	0.81	3.22	30.65	27.775	11.67	41.74	34.62	27.075	33.76	30.03	29.52
CPT1B	9.815	13.32	16.83	1.49	2.87	3.39	6	2.605	0.915	1.765	0.58	7.355
CPT2	17.94	8.86	11.78	7.41	3.39	5.915	7.27	7.025	6.24	6.58	6.235	5.845
CR1	0.275	0.1	0.08	0.12	5	0.105	0.17	0.04	0.08	0.085	0.035	0.045
CRABP2	48.92	139.17	109.48	0.41	0.205	10.575	1.44	0.375	0.885	0.415	0.245	0.66
CRAT	4.705	10.16	24.8	25.92	28.88	32.36	37.59	25.04	19.695	21.24	18.14	21.365
CREB1	12.615	8.79	8.11	6.77	5.625	8.065	6.02	8.505	8.05	7.48	9	11.615
ATF2	12.35	13.46	17.2	12.76	5.31	10.2	7.16	9.865	9.64	9.72	10.61	11.735
CREBBP	10.7	13.08	13.06	10.65	9.38	12.61	8.09	8.625	8.385	7.445	10.02	11.825
ATF6B	21.33	31.26	54.28	53.2	21.735	39.46	65.19	49.89	29.315	39.75	41.905	57.545
CREBL2	9.45	9.49	6.99	7.95	11.29	18.98	7.91	11.45	11.425	10.8	10.965	11.845
CREM	12.875	13.6	11.16	6.67	6	9.425	18.18	11.33	10.135	11.92	10.485	11.235
CRHBP	0	770.26	401.04	0.06	0	0.68	0.09	3.09	8.625	0.965	4.745	3.08
CRIP1	3.095	7.65	13.54	2.08	272.83	59.885	15.21	1.7	14.965	4.45	10.015	4.915
CRIP2	13.08	124.34	336.15	176.09	496.84	187.985	430.99	163.01	176.03	180.825	167.705	277.975
CRK	27.425	36.32	34.66	34.53	24.845	32.61	26.14	39.7	49.62	42.24	47.9	48.01
CRKL	22.165	13.66	10.3	9.72	12.335	13.045	8.21	10.71	15.105	9.085	15.76	13.16
CRMP1	40.775	49.15	38.91	1.08	0.485	5.16	0.43	4.025	1.84	2.79	3.065	4.79
CRX	0.785	0.75	0.82	0.6	0.14	0.365	0.91	0.475	0.275	0.13	0.34	0.275
CRY1	14.26	14.35	10.23	4.99	6.83	4.13	5.55	6.68	6.99	5.55	7.32	6.835
CRY2	7.09	4.7	5.45	3.36	2.7	6.205	3.75	3.6	3.495	3.09	2.78	3.815
CRYAB	0.705	4.21	0.41	77.51	0.14	157.755	1.43	65.85	185.73	60.775	70.24	62.87
CRYBB2	4.92	4.05	2.81	3.8	2.875	5.51	2.61	2.72	3.515	3.43	3.265	3.725
CRYGS	1.05	2.39	3.5	1.74	0.34	1.515	5.49	1.3	0.945	1.12	0.715	2.075
CRYM	2.73	0	0.43	0	0.03	0.27	0.04	0.015	0.09	0.11	0.105	0.035
CRYZ	10.155	6.65	2.77	16.15	7.125	18.825	9.71	13.4	17.365	13.755	10.325	10.33
CS	87.955	94.72	80.96	77.64	130.635	50.26	93.41	81.645	84.305	77.95	85.235	89.135
MAPK14	16.355	20.52	19.41	16.11	13.185	19.085	17.3	18.72	21.3	18.105	19.58	25.395
CSE1L	141.36	58.07	25.72	31.05	78.615	32.28	27.36	45.685	56.395	38.68	49.635	38.36
CSF1	1.26	3.53	6	41.26	3.16	58.1	27	23.155	25.16	25.35	24.605	23.06
CSF1R	0.02	0.98	0.14	0	0.23	0.955	0.71	0.58	1.21	0.95	0.37	0.05
CSF2	0	0	0.07	0.21	1.09	0.035	0	0.03	0.09	1.075	0.06	0.105
CSF2RA	3.595	4.22	2.68	1.41	0.45	1.29	4.7	0.555	0.505	0.665	0.485	0.975
CSF2RB	5	0.23	1.11	5.1	2.195	0.385	20.04	16.25	16.875	25.265	15.435	19
CSF3	0.115	0	0.11	0.66	5.595	0.055	0.04	0.065	0.11	1.24	0.1	0.02
CSK	23.95	36.28	28.18	23.42	37.61	18.9	42.24	27.24	28.305	28.29	29.86	26.81
CSNK1A1	60.52	75.14	73.43	62.72	71.345	69.03	42.67	98.57	88.84	87.095	91.645	97.26
CSNK1D	30.915	54.45	51.88	41.35	74.07	38.695	51.94	41.36	39.24	41.725	42.045	53.89
CSNK1E	69.525	68.19	56.84	57.2	37.995	35.205	54.18	39.96	35.705	42.935	45.685	44.09
CSNK1G2	60.135	54.86	46.42	31.45	54.695	29.55	42.12	31.405	33.65	32.895	37.28	32.585
CSNK1G3	14.095	11.16	9.03	8.95	9.27	7.285	4.96	7.365	6.345	7.39	6.67	7.94
CSNK2A1	106.275	61.56	49.07	56.93	101.9	29.46	30.05	37.9	34.625	38.355	39.605	40.7
CSNK2A2	31.92	24.04	37.02	24.58	33.625	16.085	83.61	37.78	29.64	32.595	30.745	34.2
CSNK2B	124.55	129.71	119.87	120.65	61.99	69.01	201.62	102.28	92.31	114.02	90.885	84.965
VCAN	71.06	105.85	9.11	170.38	0	5305	0.19	34.705	95.66	63.44	63.39	22.68
CSPG4	1.085	5.19	34.89	4.01	0.11	15.875	0.16	0.84	2.65	1.3	5.59	0.755
CSRP1	1.155	1.79	4.31	164.23	105.695	141.96	219.92	114.31	154.525	154.4	133.99	88.525
CSRP2	68.785	39.01	41.06	3.17	9.745	45.635	7.4	2.455	2.85	1.345	3.98	2.04
SLC25A10	18.85	6.21	4.9	5.49	14.625	5.965	9.31	7.34	8.685	5.87	7.82	6.845
CST1	10.525	44.99	0.38	118.74	54.01	57.87	0.07	0.36	0.575	2.28	0.22	1.235
CST3	26.25	153.79	131.16	259.18	950.05	365.71	298.39	175.625	258.325	198.78	188.215	262.445
CST6	0.67	4.25	0.1	0.98	0.365	3.755	0.18	0.46	0.84	0.29	0.6	0.24
CSTB	95.09	70.77	110.39	156.71	156.17	119.145	188.06	192.98	220.365	210.26	164.16	176.415
CSTF1	27.64	15.3	11.61	10.14	27.465	10.37	15.54	10.99	11.825	10.5	11.83	12.505
CSTF2	19.955	11.59	8.85	7.57	30.62	5.785	5.16	9.53	10.545	9.625	11.125	8.125
CSTF3	50.655	21.03	13.36	14.74	15.26	11.96	15.45	20.495	20.495	19.215	19.915	23.83
CTBS	2.085	3.53	7.26	5.97	7.12	11.09	4.81	10.46	14.885	9.025	7.12	6.705
CTBP1	48.595	57.14	61.95	43.58	52.64	50.32	73.95	50.51	56.51	48.76	59.735	60.945
CTBP2	76.13	32.03	40.83	26.13	23.32	18.115	43.35	26.84	21.845	21.78	24.58	28.385
CTF1	0.925	2.85	4.67	2.46	0	3.965	2.41	0.81	0.78	0.765	0.735	0.475
CTGF	15.015	87.65	25.55	914	55.79	143.745	1221.87	1345.95	999.605	1061.73	729.85	1062.23
CTH	12.38	3.26	12.74	2.66	2.895	1.47	1.9	1.23	1.345	1.345	1.99	0.865
CTNNA1	91.295	100.89	114.47	128.53	195.19	130.23	116.77	154.77	137.465	149.29	145.225	164.1
CTNS	7.405	8.8	10.84	11.98	9.985	13.015	24.01	11.32	8.8	11.98	9.68	16.715
CTNNB1	150.32	195.06	188.58	99.86	65.8	84.87	152.78	167.02	103.04	140.195	139.74	102.595
CTNND1	53.015	82.72	75.79	63.92	65.27	37.01	52.42	71.01	47.125	56.2	55.725	64.125
CTPS1	44.805	39.21	14.64	16.43	22.255	12.46	13.4	22.005	28.46	23.785	26.475	15.15
CTRL	1.655	1.04	0.83	0.37	0.085	0.54	1.63	0.345	0.445	0.27	0.43	0.435
CTSB	15.095	278.69	119.77	261.83	529.095	600.715	219.14	432.845	391.06	649.38	418.725	630.55
CTSD	109.35	108.5	175.65	373.22	283.07	676.35	329.42	321.33	206.29	314.245	229.83	221.22
CTSG	0	0.07	1.99	0	0.13	0.245	0	0.025	0.05	0.025	0.025	0
CTSH	13.665	6.82	5.89	2.61	1.725	11.69	7.13	5.45	13.56	4.47	9.13	5.14
CTSK	3.615	3.18	2.92	7.04	0.795	264.75	10.55	13.76	20.49	25.95	18.965	17.085
CTSL	14.83	32.8	50	38.34	68.145	341.96	43.22	72.98	114.515	96.375	133.58	88.925
CTSV	15.41	7.5	1.47	1.21	0.12	0.265	0.73	1.255	0.685	0.63	0.98	0.815
CTSO	0.34	1.19	1.66	7.08	0.6	18.32	8.35	9.395	7.73	7.47	9.08	7.92
CTSS	0.275	0.43	0.45	1.79	1.24	9.77	5.92	7.495	8.95	12.385	10.725	7.44
CTSW	0.045	0.1	0	0.04	0	0.105	0.25	0.17	0.09	0.07	0.11	0.085
CTSZ	13.375	99.1	79.07	130.16	176.065	184.775	213.29	158.585	202.325	223.4	170.935	143.435
CUX1	9.355	10.91	18.57	30.96	17.14	30.545	16.54	16.54	13.575	11.895	13.125	14.51
CXADR	26.06	11.94	4.38	1.88	0.725	1.315	0.68	0.985	0.13	1.11	0.45	0.455
CYB5A	80.38	26.03	30.3	20.82	19.58	28.3	18.06	29.42	29.095	31.065	24.01	24.855
CYB561	14.65	35.78	29.27	13.51	0.035	34.855	41.91	16.095	16.955	20.58	20.185	14.055
CYBA	109.43	108.48	277.04	146.83	83.185	154.305	135.11	118.825	97.51	141.57	152.025	145.445
CYC1	105.02	58.01	66.66	52.88	240.765	61.63	79.91	69.48	98.35	78.26	91.445	80.035
CYLC2	0.075	0	0	0	0.01	0.03	0	0.09	0.05	0.085	0.04	0.015
CYLD	4.835	4.97	4.06	8.65	3.78	15.265	2.55	5.805	6.06	6.645	5.355	10.29
CYP1A1	0.14	0.94	53.11	0.37	0.485	0.02	3.23	7.69	6.25	4.54	1.86	9.06
CYP1A2	0.625	1.08	0.84	0.58	0.11	0.46	1.71	0.525	0.33	0.49	0.34	0.495
CYP1B1	0.94	4.9	1.02	11.93	0.01	107.835	4.43	3.815	16.03	7.24	5.63	6.315
CYP3A7	0.015	0	0	0.05	0.02	0.155	0	0.08	0.055	0.105	0.055	0.405
CYP2B6	2.765	0.39	0.2	0.22	0.33	0.285	0.34	0.13	0.065	0.045	0.13	0.1
CYP2D6	0.385	0.79	0.44	0.21	0.35	0.805	0	0.66	0.225	0.415	0.175	0.845
CYP2E1	0.055	0.55	2.16	0.53	0.06	1.435	0.36	0.255	0.31	0.635	0.155	0.32
CYP2F1	1.125	0.63	1.27	0.32	0.12	0.365	1	0.2	0.105	0.04	0.09	0.5
CYP2J2	0.965	0.17	0.09	0.11	0	0.145	0.06	0.13	0.18	0.125	0.22	0.175
CYP3A4	0.145	0.07	0.12	0.14	0	0.025	0.05	0.065	0.03	0.04	0.04	0.105
CYP3A5	0.07	0.21	0.13	0.06	0.07	0.33	0	0.06	0.015	0.015	0.025	0.28
CYP4A11	0.19	0.18	0.18	0.15	0.035	0.15	0.04	0.17	0.23	0.095	0.185	0.13
CYP7A1	0.01	0.03	0.02	0	0	0	0.06	0.025	0.015	0.035	0.015	0.04
CYP8B1	0.345	0.57	0.42	0.21	0.075	0.04	0.46	0.15	0.095	0.095	0.17	0.085
CYP11A1	1.9	1.2	4.23	0.05	1.175	1.105	0.08	0.14	0.17	0.115	0.165	0.045
CYP19A1	0.07	0.07	0.03	0	0.065	0.86	0	0.015	0.035	0.065	0.035	0.03
CYP27A1	1.21	3.86	9.87	3.6	0.01	23.53	23.02	9.035	5.71	10.07	7.135	6.83
CYP27B1	1.035	0.16	0.34	0.27	1.3	0.27	0.19	0.24	0.17	0.265	0.26	0.235
CYP51A1	59.245	57.99	52.82	18.85	46.94	51.29	28.09	33.01	42.68	33.595	35.685	19.56
DAB2	1.815	24.47	31	53.88	14.29	134.52	41.43	58.41	43.895	83.625	46.55	62.86
DACH1	0.195	4.22	3.97	1.42	0.01	0.01	3.44	2.79	0.29	0.61	1.6	0.465
DAD1	118.77	157.86	126.47	178.74	229.95	195.22	247.99	256.86	226.62	263.905	205.1	221.31
CD55	11.86	15.05	36.39	65.15	35.57	39.255	116.56	47.2	75.005	90.86	53.61	96.79
DAG1	27.395	37.76	23.32	38.6	42.77	44.35	23.26	21.155	37.19	21.57	37.96	34.7
DGKA	3.33	16.9	21.55	21.84	34.775	24.675	20.37	13.005	14.505	13.715	12.145	18.095
DGKB	0.83	3.38	0.77	0.21	0.15	0.16	0.62	0.15	0.085	0.16	0.15	0.105
DGKG	0.14	0.05	0.07	0.15	0	0.175	0	0.195	0.425	0.26	0.43	0.335
DGKQ	4.795	6.4	5.74	5.39	5.31	6.22	9.14	6.33	4.72	7.63	5.035	8.46
DAP	24.155	105.5	136.71	87.1	146.975	93.295	109.34	85.025	113.875	85.935	98.645	81.245
DAPK1	17.715	14.02	10.2	18.65	0.085	3.93	28.11	37.16	21.365	20.11	31.24	39.52
DAPK3	24.605	38.5	40.18	37.92	37.285	21.98	55.97	37.62	33.935	60.81	39.78	35.285
DARS	40.255	24.08	36.58	16.36	29.39	29.18	15.55	21.275	21.39	17.22	20.885	21.37
DAXX	45.885	24.29	20.8	33.41	18.34	30.88	33.34	24.61	22.52	27.185	26.11	33.75
DBH	0.185	1.01	1.15	0.23	0.025	0.465	0.02	0.105	0.125	0.13	0.11	0.04
DBI	191.495	256.57	119.35	127.49	96.79	193.97	264.73	165.6	162.25	159.775	177.685	155.045
DBN1	176.58	204.63	117.81	115.46	76.84	46.065	132.81	89.565	72.5	109.555	92.415	130.865
DBP	3.165	0.55	3.77	2.01	1.295	4.8	4.64	1.23	0.74	0.63	0.94	1.77
DBT	9.595	4.32	5.01	4.47	2.965	5.675	3.01	2.215	2.085	1.72	2.395	4.68
ECI1	40.635	16.24	29.52	20.02	49.305	17.38	29.47	19.305	16.99	17.73	18.265	11.985
DCK	11.715	9.24	8.15	4.95	6.97	10.745	5.64	11.76	14.545	10.375	13	9.765
DCTD	33.9	32.71	34.41	33.75	26.605	54.225	36.11	43.55	44.63	41.87	45.28	41.555
ACE	1.695	20.11	34.01	28.59	0	14.47	241.79	20.65	3.355	20.4	7.59	8.86
DCTN1	52.46	57.98	51.86	65.52	58.935	63.455	69.02	55.795	51.595	61.205	54.75	61.535
DDB1	93.16	90.49	69.24	76.66	109.815	58.965	59.13	76.6	71.33	74.505	74.33	70.23
DDB2	20.045	18.62	31.8	23.81	75.46	16.895	29.24	25.86	27.91	29.265	30.9	32.345
AKR1C1	1.48	17.15	6.62	63.99	0.2	790.74	0.68	47.185	139.37	50.18	114.715	111.655
AKR1C2	0.205	0.42	0.53	6.18	0.05	69.1	0.02	9.65	14.325	8.185	14.14	17.315
GADD45A	6.295	17.91	26.93	44.79	54.755	42.645	39.21	42.975	40.37	52.81	36.495	25.92
DDIT3	13.3	6.96	61.58	18.49	60.95	20.995	18.47	16.465	16.34	16.53	13.495	15.01
DDOST	128.035	117.82	181.69	142.84	170.255	173.71	189.93	162.39	193.485	162.535	195.53	179.9
DDT	118.095	53.06	48.36	68.61	61.14	43.52	105.99	52.565	59.55	64.85	59.735	47.89
DDX1	66.395	52.23	28.89	30.36	38.47	38.245	25.59	41.31	48.365	44.93	46.925	43.36
DDX3X	85.6	70.61	51.9	49.09	69.46	69.035	57.34	74.135	75.76	74.025	80.755	85.11
DDX5	107.525	116.5	115.1	129.15	102.28	128.965	147.43	179.915	114.295	155.36	128.75	172.15
DDX6	24.665	20.48	15.64	20.4	17.39	18.28	13.32	18.34	20.95	15.755	23.235	19.24
DMXL1	6.285	2.84	3.14	3.03	2.735	5.03	1.52	4.13	3.67	3.425	3.38	3.745
DHX8	15.225	15.32	12.73	11.35	20.865	10.065	11.12	13.845	12.72	12.09	14.35	14.32
DHX9	114.89	70.36	27.77	36.89	49.445	38.41	26.52	47.245	47.55	39.85	48.585	38.92
DDX10	23.27	10.11	6.74	7.45	15.93	3.55	6.45	9.465	8.87	8.53	9.355	5.5
DDX11	54.495	25.66	24.18	5.54	18.73	12.155	10.08	7.7	7.105	4.715	6.735	5.925
DHX15	93.44	50.42	23.62	29.8	29.895	45.815	26.94	49.6	59.2	47.63	59.2	56.405
DECR1	18.265	21.78	28.57	28.56	24.7	34.39	46.75	37.355	36.05	35.345	35.285	45.985
DES	1.73	0.87	0.4	0.02	0.075	0.385	0.02	0.01	0.03	0.02	0	0.01
CFD	1.445	0.47	0.25	0.28	8.92	3.08	0.73	0.38	0.235	0.82	0.3	0.38
DFFA	38.46	22.48	19.87	16.42	17.475	11.82	26.7	16.995	17.655	15.715	18.865	17.195
DFFB	5.23	4.14	4.81	3.08	2.045	2.425	5	2.68	2.47	2.09	3.095	3.9
TIMM8A	15.935	12.28	3.33	3.93	13.625	4.07	4.86	8.395	13.12	6.93	7.9	5.25
GSDME	2.51	4.04	4.69	19.04	24.57	15.665	4.86	9.465	7.455	11.975	10.535	9.75
COCH	8.44	3.61	5.49	0.14	0	0.655	0.06	0.105	0.435	0.14	0.15	0.28
DGUOK	66.355	41.6	45.73	29.83	33.92	33.23	48.31	27.585	31.45	28.735	31.195	35.785
DHCR7	89.13	53.83	69.58	22.05	67.79	38.03	43.44	30.435	39.545	41.185	36.505	24.39
DHCR24	211.605	114.35	43.56	25.51	46.535	90.875	62.47	58.35	68.22	59.33	73.085	42.695
DHFR	41.675	19.63	14.26	8.93	11.95	19.87	13.7	16.255	25.085	11.665	21.09	13.065
DHODH	7.01	2.8	3.4	1.69	4.76	2.75	3.21	3.105	3.6	2.15	3.37	2.935
DHPS	26.15	22.67	30.01	21.55	53.435	22.735	30.39	21.865	22.315	23.015	25.425	26.7
CYB5R3	52.62	108.81	173.54	209	136.62	312.585	228.53	166.16	187.25	159.035	184.86	194.005
NQO1	39.2	43.93	44.59	58.11	159.11	73.24	41.38	143.68	135.485	138.91	145.8	169.61
DIAPH1	37.135	33.01	24.32	18.84	65.06	22.325	22.86	30.665	33.88	28.075	30.98	36.39
DIAPH2	15.725	5.94	8.14	3.62	7.19	4.595	3.29	6.355	5.75	7.61	6.23	6.075
44075	1.03	1.2	2.06	1.06	1.67	1.58	2.47	0.53	0.535	0.705	0.42	0.7
DIO2	0.09	0.27	0.07	0.69	0.035	0.515	0.11	0.525	0.935	1.695	1	0.23
DKC1	64.685	22.31	14.49	15.86	37.255	14.745	18.45	28.005	31.435	22.685	29.67	25.555
DLAT	36.265	27.39	13.96	10.59	19.275	12.925	7.53	12.305	15.25	13.72	13.85	12.445
DLD	26.88	16.88	15.56	13.97	15.965	20.39	14.59	21.94	21.585	22.49	21.67	23.755
DLG1	14.32	13.29	10.08	25.05	12.505	13.77	6.03	10.62	10.61	14.825	11.285	14.15
DLG2	0.615	0.25	0.12	0.04	0.065	0.68	0.05	0.08	0.095	0.035	0.05	0.07
DLG3	14.065	6.43	4.2	2.46	1.395	9.255	0.61	1.03	2.035	1.005	1.52	1.005
DLG4	12.55	14.41	31.28	16.19	11.27	12.885	14.91	9.535	6.255	8.265	7.85	14.8
DLST	53.14	41.95	45.29	43.08	55.37	52.33	38.2	44.055	53.43	46.135	49.285	44.125
DLX1	0.01	3.52	1.28	0.31	3.005	0	0	0.01	0.065	0.165	0.075	0.07
DLX2	0.09	5.17	3.38	0.92	0.45	0.01	0	0.185	0.03	0.32	0.155	0.075
DLX4	0.355	0.04	0.22	0.09	0.165	0.135	0	0.045	0.01	0.05	0.03	0
DMBT1	0.01	0.03	0.01	0.01	1.325	0.015	0.01	0	0	0.01	0	0.005
DMD	4.24	1.87	0.83	6.03	2.52	3.96	1.81	1.39	2.01	2.795	1.295	0.455
SARDH	2.755	4.39	4.16	3.63	1.03	3.745	0.58	1.235	1.255	1.515	0.715	0.18
DNM1	14.35	13.09	10.67	0.99	0.15	8.31	0.67	0.35	0.315	0.3	0.375	0.545
DMPK	7.155	24.58	22.1	18.24	5.985	42.195	28.25	13.185	10.435	15.47	12.045	16.525
DMWD	10.885	19.39	20.01	19.42	14.335	17.49	17.9	17.17	14.005	17.455	14.525	18.135
DNA2	12.245	4.33	1.83	0.91	2.32	2.16	1.44	1.755	2.6	1.41	2.14	1.98
DNAH5	0.15	0.08	0.04	0.05	0.22	0.05	0.04	0.02	0.055	0.025	0.025	0.045
DNAH6	0.025	0.02	0.08	0	0.03	0.07	0	0.045	0.03	0.035	0.02	0.02
DNAH9	0.18	0.06	0.04	0	0	0.065	0.01	0.035	0.005	0.01	0.015	0.04
DNASE1	6.26	7.96	5.53	3.82	1.53	4.385	5.3	1.555	1.325	0.995	1.935	4.12
DNASE1L1	2.865	7.49	16.68	27.59	23.89	22.885	16.46	26.74	48.945	33.77	32.895	28.055
DNASE1L2	0.13	0.51	0.37	0.24	0.8	0.64	0.37	0.28	0.3	0.53	0.235	0.86
DNASE1L3	0	0.07	0.17	0	0	0.515	1.72	14.13	4.895	3.29	2.9	5.19
DNASE2	10.575	9.86	18.92	29.47	40.56	34.6	30.71	27.23	26.49	33.74	26.4	25.99
DYNC1H1	33.945	52.8	38.54	63.94	69.18	54.455	29.61	60.71	62.86	69.375	60.175	61.885
DYNC1I1	0.61	0.55	0.48	2.06	0.02	3.87	2.16	6.055	5.52	4.02	4.645	3.48
DYNC1I2	43.355	65.28	52.31	51.78	28.595	49.495	52.9	40.215	38.205	37.715	37.15	58.98
DYNC1LI2	22.775	31.83	29.51	44.79	21.685	47.135	22.34	42.925	58.76	51.005	51.96	53.585
DNM2	45.775	51.86	76.8	42.1	79	31.12	46.55	48.755	44.78	47.225	45.06	49.63
DNMT1	49.635	31.12	22.66	13.96	44.235	23.535	15.45	22.145	28.825	17.39	26.765	22.095
TRDMT1	4.065	2.45	2	1.45	0.94	1.615	2.11	1.575	1.675	1.26	1.57	1.64
DNMT3A	42.905	24.67	23.03	6.96	3.055	5.165	12.12	7.755	5.99	7.125	8.27	7.685
DNMT3B	454.3	28.99	17.89	1.1	2.125	1.345	2.69	1.09	1.045	0.895	1.59	0.905
DOCK1	7.705	15.89	18.91	26.64	9.055	18.53	18.84	22.05	16.865	18.65	18.96	21.135
DOCK2	1.865	1.48	0.88	0.03	0.135	0.285	0.04	0.185	0.32	0.365	0.165	0.11
DOCK3	2.83	1.78	0.77	0.73	0.725	1.29	0.06	0.085	0.07	0.11	0.045	0.24
DOK1	5.555	6.91	9.77	9.8	7.76	22.225	8.24	8.015	16.975	10.775	11.27	7.46
DXO	11.785	11.2	13.69	12.82	2.64	10.115	19.29	8.83	7.525	9.15	7.68	11.23
DPAGT1	40.595	27.96	26.84	22.83	32.825	20.63	37.14	22.92	17.48	22.3	19.065	24.595
DPEP1	3.175	0.54	2.07	0.34	3.165	0.14	0.66	0	0	0	0	0.135
DPH1	13.7	12.65	9.09	11.46	33.94	15.125	16.32	16.125	11.77	13.605	13.04	14.73
DPH2	31.6	9.83	7.96	7.76	12.36	4.83	10.05	9.965	10.575	10.8	12.49	8.99
DPP4	1.02	0.74	1.2	5.59	3.375	46.665	22.94	1.71	1.585	4.155	1.005	1.195
DPYD	0.075	0.43	0.2	3.22	9.395	23.345	2.42	6.98	7.115	5.565	6	6.735
DPYSL2	31.005	48.73	42.85	54.05	38.165	80.135	38.85	39.485	26.795	43.695	29.235	29.34
DPYSL3	171.88	130.23	11.08	144.12	63.95	83.27	25.16	32.585	50.615	40.685	33.87	23.005
DR1	20.54	22.05	15.79	14.51	13.91	17.655	7.91	18.505	22.355	20.925	20.16	17.16
DRD2	0.275	0.05	0.31	0.02	0.02	0.1	0	0.02	0.01	0.03	0	0.01
DRD4	1.35	0.92	0.37	0.12	0.07	0.205	0.4	0.02	0.065	0.04	0	0.04
DRG2	21.08	17.85	21.91	16.54	26.025	12	28.07	18.57	18.005	18.69	18.75	16.735
ARID3A	23.705	54.6	46.57	1.92	3.52	1.495	2.88	1.465	1.435	1.875	1.885	1.815
DRP2	0.34	5.85	0.91	1.52	0.075	0.54	0.06	0.22	0.25	0.69	0.18	0.285
ATN1	41.875	104.64	126.18	90.51	47.765	85.375	82.78	61.23	41.415	50.985	44.86	74.495
DSC1	0.305	0.69	0.23	0.31	0.17	0.14	0.46	0.23	0.2	0.255	0.14	0.15
DSC3	0.675	1.09	0.56	0.11	5	0.075	0.23	0.105	0.15	0.07	0.075	0.05
RCAN1	2.755	8.56	6.49	10.95	25.47	12.79	10.81	10.17	11.17	17.27	10.935	9.29
DSG2	52.065	30.74	16.12	0.11	0.06	0.105	0.3	0.355	1.065	0.15	0.455	0.345
DSG3	0.41	0.79	0.41	0.29	0.025	0.12	0.94	0.145	0.095	0.11	0.16	0.195
TSC22D3	19.715	40.65	254.56	8.22	259.28	24.77	22.8	17.295	21.16	10.95	19.375	13.745
SLC26A2	3.175	6.1	5.22	4.18	32.68	4.885	1.92	7.25	9.39	6.135	6.315	4.8
DTNA	7.295	1.8	0.82	3.05	0.035	9.34	1.25	2.72	2.675	2.85	2.915	1.17
DTNB	29.54	14.53	18.99	10.41	9.645	11.835	15.17	12.515	10.59	8.255	9.47	13.83
HBEGF	1.845	15	54.33	15.05	7.975	6	25.43	12.705	15.265	22.29	18.265	16.355
DTX1	1.555	0.02	0.94	0.14	0.095	0.895	0.04	0.01	0.04	0.115	0.005	0
DTYMK	29.36	20.81	23.42	14.03	36.965	23.915	46.81	30.895	47.215	26.46	40.865	26.425
ECM2	0.07	0.02	0.02	1.02	0.015	10.485	0.02	0.995	1.2	0.76	0.62	0.58
DUSP1	2.315	15.46	30.88	50.03	85.515	114.58	52	30.185	47.33	50.76	39.785	68.765
DUSP2	3.085	0.54	0.66	0.35	0.03	1.76	0.26	0.555	0.54	0.515	0.375	0.3
DUSP3	9.185	25.76	21.61	32.94	23.82	16.87	31.32	24.415	29.78	31.645	31.335	26.345
DUSP4	3.315	12.87	12.23	3.38	59.105	0.325	2	1.395	2.97	2.02	1.455	3.57
DUSP5	32.355	12.82	130.84	7.23	24.67	17.145	18.66	10.43	21.895	15.595	25.365	18.755
DUSP6	100.23	44.16	79.42	25.74	43.9	92.295	30.55	28.3	25.415	25.5	28.915	43.695
DUSP7	13.81	24.05	37.26	13.37	16.32	9.51	12.13	10.3	14.975	9.86	14.46	8.18
DUSP8	1.14	5.24	5.07	6.23	0.14	1.28	2.33	1.88	1.64	3.195	1.725	1.585
DUSP9	0.81	0.54	0.15	0	0	0.045	0.02	0	0.03	0.02	0.02	0
DUT	45.66	22.16	20.52	24.93	26.07	48.18	40.76	29.885	31.32	21.555	30.895	26.025
DVL1	28.365	17.14	19.85	22.69	25.56	28.785	16.25	19.11	25.605	22.855	23.925	21.155
DVL2	21.475	17.54	11	13.57	28.595	22.925	12.16	11.975	10.675	11.465	11.22	14.395
DVL3	24.63	48.75	44.8	36.03	12.07	27.3	21.37	19.41	15.01	19.865	18.01	24.255
DYRK1A	8.18	6.78	7.21	8.05	6.465	10.695	10.65	8.145	8.19	6.36	9.295	9.325
TOR1A	21.765	26.99	24.88	28.34	36.675	25.765	33.47	31.51	38.56	37.39	36.275	30.49
E2F1	18.125	8.56	4.92	3.26	19.705	13.14	8.47	6.75	13.245	5.895	9.6	4.08
E2F2	2.395	1.54	1.2	0.35	1.215	2.715	2.81	0.795	1.21	0.49	1.1	0.44
E2F3	17.425	11.12	6.26	8.78	3.035	7.13	4.3	6.98	6.925	7.515	7.46	5.905
E2F4	66.32	69.06	54.02	31.04	42.06	22.975	58.84	38.205	38.975	33.3	39.58	38.7
E2F5	28.39	17.83	19.21	2.48	0.095	0.995	2.61	1.14	0.89	0.835	1.005	1.145
E2F6	6.525	6.86	5.05	4.17	5.68	4.155	3.84	5.255	5.35	5.475	5.765	5.45
E4F1	9.825	10.6	10.46	7.16	14.56	8.135	11.65	8.97	8.15	8.99	9.16	10.1
EBF1	0.09	0.07	0.36	0.75	5	4.105	0.18	1.985	2.04	2.39	2.24	1.495
ECE1	16.24	153.03	217.11	298.1	269.685	121.885	219.59	214.925	215.285	266.845	223.06	241.195
TYMP	0.39	5.1	13.26	9.63	1.195	20.16	9.95	5.54	9.34	10.795	8.7	3.32
ECH1	60.385	41.36	94.85	37.31	61.225	22.125	89.69	48.83	34.755	34.32	44.03	43.305
ECHS1	51.26	50.9	36.64	61.04	108.315	63.665	87.46	82.75	77.685	86.87	77.585	78.545
ECM1	0.96	47.26	39.43	42.35	28.275	169.7	4.88	7.425	25.145	15.51	25.7	7.235
ECT2	31.78	14.82	10.2	5.7	23.695	10.895	5.59	10.735	13.715	8.71	12.505	8.34
EDA	3.495	0.59	2.62	0.21	0.115	0.98	0.5	0.68	0.88	0.5	0.635	1.85
S1PR1	0.3	11.9	69.61	26.79	49.225	7.245	89.51	84.18	65.68	78.795	69.345	86.17
LPAR1	0.78	1.34	1.58	8.4	32.805	25.735	0.04	1.155	5.34	2.6	3.585	0.4
S1PR3	2.555	12	5.07	47.26	9.225	5.675	1.23	13.64	29.46	26.665	33.505	9.415
EDN1	0.305	93.51	16.08	174.28	11.4	4.895	254.67	272.485	159.07	169.4	123.63	201.365
EDN2	0	0.25	0	0	0.045	0.985	0	0.02	0.04	0.02	0.02	0
EDNRA	1.155	1.06	0.62	0.31	0	1.125	0.03	0.175	0.785	0.645	0.305	0.15
EDNRB	15.21	5.96	2.35	0.64	0.93	4.29	5.52	6.86	11.21	5.255	8.795	5.07
PHC1	283.935	25.03	25.53	10.6	10.79	12.595	9.54	9.925	5	5.965	6.27	6.535
PHC2	6.235	95	90.25	54.13	47.39	53.705	54.21	46.175	41.895	45.575	52.72	50.29
EEF1A1	3182.68	2201.95	2310.27	2942.48	5671.69	2648.53	3799.98	3676.15	2467.45	2899.16	3097.68	4985.21
EEF1A2	24.055	29.07	3.8	0.36	0.43	0.145	23.51	0.1	0.43	0.36	0.07	0.25
EEF1B2	387.375	217.58	260.75	303.33	241.58	230.175	431.07	389.35	387.97	337.84	392.76	314.435
EEF1D	178.865	133.16	138.35	172.39	575.305	147.605	334.45	191.16	207.96	183.2	219.83	206.57
EEF1G	978.005	786.37	915.32	908.55	2032.83	646.92	1268.96	991.085	862.11	851.115	1019.41	1138.58
EEF2	957.2	794.66	957.59	1170.74	2188.7	616.305	1148.64	996.635	745.61	956.28	930.26	936.735
EIF2D	26.525	19.15	24.38	22.95	28.13	17.67	37.92	23.99	21.965	19.925	24.335	26.96
EFNA1	1.505	19.84	102.49	24.94	1.47	1.99	87.13	46.065	15.705	37.485	46.73	20.835
EFNA2	4.17	8.12	4.35	0.19	0	0.13	0.04	0.08	0.01	0.01	0.02	0.065
EFNA3	6.015	1.14	4.67	1.29	4.37	0.92	4.05	1.285	0.875	1.145	1.06	1.15
EFNA4	13.17	11.35	8.24	7.37	6.435	4.175	9.78	6.93	4.2	7.295	5.45	7.9
EFNA5	1.605	1.95	0.7	1.09	1.52	1.565	2.54	0.345	0.435	0.685	0.645	0.555
EFNB1	3.485	8.22	77.59	35.15	33.23	12.745	9.6	18.395	16.52	18.375	18.975	25.055
EFNB2	9.52	41.73	207.85	45.72	0.025	0.335	48.35	53.055	25.11	50.89	43.585	30.04
EFNB3	5.725	14.54	12.1	2.06	0	0.74	0.26	0.395	0.07	0.225	0.215	0.635
EGF	1.825	0.47	3.86	0.03	0.02	0.08	0.03	0.1	0.225	0.11	0.14	0.12
CELSR3	4.31	5.46	7.14	0.22	5.02	0.265	0.22	0.125	0.14	0.155	0.155	0.12
CELSR2	6.445	6.28	1.69	1.56	0.03	1.79	0.6	0.415	0.15	0.19	0.295	0.415
MEGF6	3.895	9.95	7.11	74.81	2.07	14.205	23.87	23.205	11.995	22.28	13.635	17.18
MEGF8	10.67	16.59	18.53	15.91	4.35	15.745	11.85	16.865	11.035	13.88	13.135	18
MEGF9	0.565	1.17	1.06	8.54	9.14	15.74	3.5	26.59	13.11	17.785	20.375	10.94
EGFR	2.03	4.49	1.58	9.02	4.31	8.565	0.56	2.62	3.5	3.65	3.455	2.165
EGR1	4.17	14.85	61.1	79.36	1.27	127.64	23.43	23.425	14.645	17.815	16.865	34.1
EGR2	0.645	0.19	0.85	0.4	0.02	6.685	1.38	0.205	0.165	0.335	0.2	0.15
EGR3	0.11	0.12	1.89	0.49	0.02	9.285	1.04	0.295	0.22	0.52	0.335	0.72
EHHADH	2.355	1.54	2.03	2.44	2.045	3.37	1.29	2.85	2.855	2.725	2.6	1.975
EIF1AX	49.79	18.44	10.38	14.64	22.79	22.345	18.85	24.06	28.675	22.665	24.225	17.945
EIF2S1	28.135	17.81	12.32	16.35	29.79	17.065	12.68	23.785	31.245	25.05	27.015	23.495
EIF2B1	32.075	28.17	24.1	24.24	25.52	20.155	32.6	31.945	26.705	27.64	27.46	26.815
EIF2S3	198.71	112.41	108.42	53.57	51.38	39.35	66.1	42.705	44.8	39.805	48.26	44.785
EPHA2	10.81	46.93	26.12	46.95	65.18	15.895	21.93	42.495	31.245	42.64	35.87	80.935
EIF4A1	696.72	429.95	304.72	427.58	707.135	289.94	462.11	426.12	494.145	438.955	478.625	393.08
EIF4A2	255.91	124.11	111.07	127.01	111.885	122.815	89.86	137.62	88.595	107.625	96.305	163.52
EIF4B	181.46	108.69	121.18	142.68	273.82	93.08	138.78	153.56	112.94	109.06	152.785	165.165
EIF4E	12.5	7.59	5.21	4.65	6.24	13.025	4.47	7.76	8.68	7.085	7.955	17.755
EIF4EBP1	230.765	131.2	307.57	118.16	210.065	43.575	177.36	79.07	111.585	106.1	129.465	100.715
EIF4EBP2	52.61	31.19	21.82	16.5	7.52	20.92	15.94	19.875	17.185	19.82	20.365	17.5
EIF4G1	171.875	140.34	92.83	128.26	121.78	107.285	79.1	127.47	147.885	139.995	132.345	137.34
EIF4G2	350.63	391.5	284.27	286.97	210.095	242.775	168.94	280.325	284.315	307.75	282.61	246.46
EIF5	42.98	33.71	27.48	24.36	40.975	34.985	36.13	42.205	44.26	40.795	40.605	30.935
EIF5A	840.62	427.6	247.54	371.94	754.065	323.605	523.52	441.77	624.955	514.19	583.16	385.03
SERPINB1	6.355	13.26	30.65	12.65	7.9	20.545	26	37.595	27.36	30.735	62.97	56.565
ELAVL2	4.895	1.69	0.82	0	0.875	0.045	0.16	0.04	0.02	0.035	0.025	0.03
ELAVL1	28.225	29.43	18.91	14.56	18.31	10.8	14.72	13.25	16.58	13.065	17.255	16.015
ELF1	4.425	13.46	16.31	14.17	8.9	17.695	14.35	19.165	17.16	18.745	19.19	22.57
ELF2	11.69	10.44	11.04	6.16	3.61	8.61	6.74	7.615	6.735	5.86	7.6	7.455
ELF3	2.555	0.51	0.12	0.06	0.015	0.025	0.05	0	0.03	0	0.07	0.02
ELF4	1.865	36.12	42.62	9.03	15.29	7.095	21.54	10	9.6	9.785	10.4	8.535
ELK1	17.665	16.69	12.02	14.38	21.975	16.355	14.85	15.39	15.415	14.95	18.07	16.165
ELK3	8.895	52.78	61.9	38.83	41.925	28.955	40.64	53.625	29.615	26.725	42.52	42.41
ELK4	4.3	3.4	3.21	6.41	4.27	5.055	8.17	8.065	8.415	6.125	9.955	9.525
ELN	1.58	0.33	0.38	29.22	0.05	43.14	16.32	6.65	26.685	5.21	14.34	3.625
EML1	3.685	4.47	13.36	8.8	15.69	12.52	4.01	9.02	12.79	9.745	11.875	16.51
EMD	50.09	37.11	36.16	38.56	54.195	30.16	59.48	36.185	41.415	37.555	36.825	34.155
MARK2	22.2	16.79	13.98	11.52	12.235	7.245	12.72	7.6	8.315	8.37	9.44	8.63
EMP1	0.31	84.02	132.63	85.78	79.92	157.725	108.02	115.755	168.605	131.155	115.22	88.265
EMP2	5.1	8.49	5.21	2.71	4.725	15.32	20.97	8.815	12.075	4.44	11.78	7.615
EMP3	21.225	51.44	66.1	130.14	341.555	365.985	99.95	74.585	173.18	127.17	114.145	81.635
ADGRE1	0	0	0	0	3.795	0.11	0.08	0	0.06	0.055	0.01	0
CTTN	66.21	112.28	78.83	121.52	73.87	129.195	96.67	126.34	116.67	130.235	113.45	175.88
ENDOG	7.08	7.55	8.57	6.31	16.755	9.015	15.52	9.955	15.085	12.095	14.67	8.59
ENG	2.9	156.25	586.94	285.71	180.635	327.825	416.1	514.875	604.585	444.155	392.21	956.81
ENO1	1102.51	849.25	332.91	501.46	1692.57	679.285	559.85	733.97	925.52	855.955	864.245	697.795
ENO2	36.38	15.05	43.34	16.65	9.075	37.885	9.08	10.93	10.365	9.895	10.605	13.445
ENO3	6.09	8.46	5.4	1.85	3.61	2.155	1.59	0.72	0.665	0.805	0.485	1.13
ENSA	176.975	53.9	51.88	57.83	78.12	72.315	90.3	93.37	90.905	85	92.15	99.12
SLC29A1	105.2	19.55	40.13	62.52	80.575	98.67	90.03	114.685	122.535	84.17	96.3	118.495
EP300	26.085	21.52	18.55	17.32	7.32	14.52	9.11	14.625	10.28	12.69	12.865	15.22
EPAS1	2.435	42.2	90.79	197.9	27.45	170.305	172.44	180.655	137.815	162.695	145.465	229.56
EPB41	22.295	23.18	20.8	11.3	2.395	5.02	15.97	10.42	8.9	9.275	11.73	11.945
EPB41L1	7.335	8.1	9.98	6.84	11.97	18.76	8.92	6.97	4.88	4.845	3.96	3.935
EPB41L2	54.78	47.23	56.4	96.89	15.465	61.23	11.79	39.5	35.055	28.975	30.865	28.815
DMTN	0.405	3.42	4.68	8.52	4.16	1.195	27.58	11.085	5.605	13.125	8.045	11.09
STOM	8.96	23.55	37.02	70.31	89.015	48.49	115.28	119.2	106.045	85.065	93.62	126.66
EPHA1	64.77	7.26	2.25	1.54	0.21	0.025	3.93	0.03	0	0.035	0.035	0.02
EPHA3	0.135	0.2	0.14	0.33	0.01	3.28	0.41	0.83	1.435	1.755	1.915	0.25
EPHA4	1.47	2.15	1.36	4.12	2.21	0.85	3.58	9.53	5.56	5.65	5.45	7.61
EPHA5	0.025	0	0	0.03	0.685	0.015	0	0.015	0.01	0.02	0.01	0.01
EPHA7	2.15	11.71	2.43	2.16	0	1.435	0	0.165	0.07	0.315	0.59	0.08
EPHB1	2.09	2.65	1.34	0.98	0	2.095	1.58	1.29	0.215	1.5	0.735	0.275
EPHB2	2.75	6.59	6.47	2.68	15.3	2.925	6.46	0.48	0.305	0.72	0.68	0.465
EPHB3	0.665	5.48	6.72	0.2	0.025	2.175	0.01	0.035	0.095	0.09	0.06	0.015
EPHB4	41.115	49.1	92.05	69.41	34.81	12.635	93.77	73.235	64.245	66.205	70.725	122.15
EPHB6	3.595	11.66	1.87	5.6	0	6.415	0.09	6.01	6.015	10.105	3.295	0.62
EPHX1	119.025	23.44	29.59	49.76	18.26	73.365	42.23	30.525	25.6	29.605	19.87	33.78
EPHX2	5.255	1.54	6.25	0.64	1.335	6.75	3.84	1.88	2	0.735	1.995	2.49
STX2	10.11	14.56	13.46	17	9.125	17.82	14.91	11.845	15.1	11.275	13.835	19.05
CLN8	10.655	13.29	4.36	7.16	5.695	6.03	6.02	3.77	4.6	3.165	5.27	7.775
EPOR	5.095	7.67	14.6	6.74	7.55	6.57	9.84	7.99	4.485	10.175	7.79	5.76
EPRS	71.015	30.52	53.54	49.97	39.24	43.29	33.4	40.695	49.465	42.705	49.43	37.205
EPS8	1.335	9.03	4.46	40.12	28.57	34.025	4.34	58.315	69.13	48.1	58.625	56.115
EPS15	15.825	20.75	22.5	17.94	11.12	16.46	9.38	11.07	11.915	10.52	13.02	11.875
NR2F6	73.895	60.55	52.31	23.85	24.43	19.68	30.53	21.93	21.735	22.23	25.64	20.985
ERBB2	72.32	28.9	10.73	19.58	20.095	26.55	17.64	10.385	13.105	13.53	12.03	13.77
ERBB3	12.17	5.8	0.94	1.13	0.425	3.405	1.61	0.575	0.345	0.35	0.7	0.31
ERBB4	0.02	0.56	0.01	0.3	0	0.6	0	0.02	0.035	0.085	0.045	0.015
ERCC1	29.64	49.7	50.76	35.84	74.29	53.23	52.85	46.66	59.035	51.04	54.7	40.295
ERCC2	35.81	18.7	23	21.32	9.07	8.17	16.02	20.035	19.765	23.945	19.375	17.235
EREG	0.08	0.32	0.15	0.15	0.065	0.165	0.36	0.175	0.105	0.09	0.11	0.185
ERCC3	20.395	21.07	17.6	13.72	22.11	18.38	16.71	18.21	20.08	16.44	19.675	18.865
ERCC4	2.385	3.13	2.87	3.09	3.425	3.325	2.6	3.72	3.405	2.85	3.67	3.77
ERCC5	9.205	9.92	10.21	8.38	3.535	16.965	8.87	9.235	8.86	10.065	7.48	8.635
ERCC6	1.675	2.37	1.3	15.81	7.54	4.975	1.62	16.84	19.885	16.085	13.5	16.56
ERF	30.02	48.65	46.95	40.23	44.835	30.795	38.58	34.595	22.47	27.94	27.645	34.695
ERG	0.28	45.06	53.97	18.09	19.35	6.63	75.14	54.7	40.115	51.76	50.335	102.245
ERH	171.61	89.75	55.28	63.5	152.725	77.385	79.21	133.555	127.785	119.135	127.91	110.205
ERN1	1.07	1.25	2.53	1.83	4.27	3.49	3.35	1.835	2.94	2.62	2.94	2.63
ERV3-1	2.81	13.88	4.5	27.09	0.72	7.69	3.19	20.67	8.75	32.68	8.505	14.38
FBL	400.955	128.51	107.04	63.56	222.365	63.535	201.43	79.38	83.75	63.94	90.27	80.28
ESD	59.675	41.22	47.67	49.57	44.71	80.515	58.12	64.48	69.06	62.51	66.23	58.49
ESR1	2.195	2.44	1.93	1.89	0.435	2.8	1.24	0.295	0.275	0.355	0.34	2.1
ESR2	0.715	0.35	0.2	0.2	0.255	0.365	0.55	0.255	0.16	0.135	0.23	0.275
ESRRA	13.15	13.7	16.2	11.18	24.51	12.485	15.39	17.155	20.11	18.955	21.39	17.425
ESRRG	0.565	0.06	0.19	0	0.01	0.015	0	0.01	0.03	0	0.03	0.005
ETF1	64.49	35.92	27.72	35.05	53.475	33.69	28.22	41.27	53.48	48.455	48.07	38.805
ETFA	35.025	50.35	42.6	46.89	96.025	39.735	42.95	78.775	76.085	79.61	72.395	78.77
ETFB	23.03	15.6	35.82	37.79	83.51	39.065	49.25	45.765	53.995	47.905	48.71	47.64
ETFDH	4.36	4.98	6.15	12.06	2.855	8.505	6.74	8.435	8.765	9.445	8.415	10.375
ETS1	16.665	67.55	79.85	25.66	31.105	10.86	29.41	41.74	28.27	39.69	49.23	33.88
ETS2	14.08	18.21	33.19	17.56	5.87	32.935	53.25	51.15	36.815	39.785	53.725	55.765
ETV1	24.38	7.27	5.34	3.2	6.64	21.305	0.57	1.2	0.99	0.99	1.495	0.915
ETV2	0.375	1.6	1.11	0.23	0.655	0.615	0.97	0.37	0.225	0.29	0.4	0.33
ETV3	6.905	9.3	7.46	4.73	4.525	5.265	3.37	4.665	5.08	4.695	5.495	6.07
ETV4	141.925	50.96	44.14	5.49	37.235	5.245	5.53	5.045	5.865	3.765	7.495	11.49
ETV5	15.49	16.86	20.85	13.37	14.005	12.145	1.83	7.9	8.975	10.065	10.45	10.55
ETV6	6.42	8.43	9.68	7.03	3.705	4.355	11.27	6.98	4.78	5.445	6.85	7.285
EVC	3.555	5.97	5.68	20.67	3.26	15.78	3.06	8.73	6.4	7.515	7.83	8.585
MECOM	0.185	4.01	53.76	20.25	11.48	20.145	21.3	17.115	14.865	17.71	14.39	20.185
EVI2A	0.04	0.02	0.21	0.16	2.535	16.205	0.15	0.28	0.335	0.43	0.35	0.11
EVI2B	0	0.03	0.08	1.28	6.91	10.74	1.78	1.26	2.055	3.295	1.105	1.325
EVPL	0.15	0	0	0.01	0.01	0.05	0	0.045	0.045	0.015	0.02	0.055
EWSR1	171.575	106.14	107.82	81.18	83.52	70.58	103.51	78.105	73.565	75.88	74.82	111.16
EXT1	11.97	28.79	14.34	79.11	33.665	56.99	18.65	43.87	62.52	51.905	38.07	32.58
EXT2	19.825	28.02	42.46	34.71	69.04	55.01	20.83	31.525	42.625	32.815	41.82	41.01
EXTL1	0.37	1	0.59	0.13	0.025	0.505	0.01	0	0.01	0.05	0.01	0.015
EXTL2	25.725	13.23	10.81	11.41	7.365	16.165	8.52	8.85	10.74	9.845	10.585	11.965
EXTL3	29.225	19.53	21.7	14.42	6.465	12.275	13.43	15.745	14.285	16.625	16.035	16.475
EYA3	11.92	8.47	5.92	7.15	5.47	4.845	5.54	6.225	5.83	5.31	6.34	6.925
EZH1	6.44	5.31	8.06	6.13	6.43	10.32	9.14	6.83	4.505	5.405	5.555	7.83
EZH2	27.005	18.35	9.64	3.7	11.8	8.585	8.36	7.34	8.02	5.23	7.185	5.9
F2R	10.24	73.97	150.22	87.5	28.75	57.04	55.66	101.06	90.385	123.83	78.9	118.045
F2RL1	13.53	174.58	13.79	15.04	12.08	20.215	1.54	5.805	14.04	6.585	10.56	12.6
F2RL2	0.245	60.07	80.59	5.54	1.94	8.61	0.57	1.025	2.39	1.445	4.57	1.055
F3	3.37	10.32	1.23	2.77	0.575	0.385	2.06	0.765	1.205	4.015	1.07	0.55
F5	1.255	1.17	0.91	0.89	0.14	0.61	0.61	7.39	9.385	2.66	4.265	11.135
F8	0.57	0.3	0.88	2.1	0.515	4.865	0.57	7.085	3.545	2.81	3.87	3.425
F10	0.555	0.95	1.58	1.24	0.07	14.72	0.28	0.465	1.305	1.47	0.56	0.43
F12	1.355	0.73	1.37	0.72	4.23	0.275	0.94	0.66	0.63	0.715	0.52	0.865
FAAH	3.275	0.37	1.28	0.32	0.07	0.8	0.82	0.885	0.29	0.44	0.295	0.495
FABP4	0	0.32	0	24.76	3.74	0.27	109.94	30.2	1.47	69.37	42.755	8.845
FABP2	0.135	0.29	0.12	0.12	0	0.155	0.25	0.07	0.05	0.02	0.015	0.145
FABP3	9.52	11.73	2.37	0.72	0.355	25.775	2.88	0.77	5.54	1.95	6.35	0.955
FABP5	284.12	181.38	46.33	154.23	49.94	76.02	88.71	194.925	92.75	402.885	315.405	282.6
FANCA	14.59	9.51	5.32	2.99	6.69	4.87	4.16	4.7	5.965	3.195	5.425	4.35
FANCC	4.18	3.83	4	2.36	3.17	3.65	2.12	3.115	3.37	2.155	3.795	2.675
FANCD2	24.03	8.26	5.83	1.68	5.995	4.345	2.9	4.725	5.985	2.68	5.2	2.7
FANCE	6.74	5.03	5.02	1.46	2.79	3.48	3.76	2.935	3.675	1.955	3.78	1.92
ACSL1	3.275	1.94	0.92	8.25	5.635	11.075	3	8.105	8.495	9.755	7.1	5.81
ACSL3	36.15	51.28	35.54	25.33	17.595	31.84	17.2	19.175	20.505	19.585	21.96	18.315
ACSL4	54.23	54.62	34.64	17.57	60.41	27.19	10.22	19.72	25.515	24.59	21.6	18.52
FAH	8.34	7.37	8.01	10.09	17.755	13.95	5.64	7.29	10.805	7.875	7.75	4.61
PTK2B	1.395	3.52	4.88	0.62	2.25	4.3	2.07	1.59	3.605	1.1	2.265	1.865
BPTF	27.615	14.21	12.83	11.78	6.45	9.055	9.94	10.175	7.495	8.17	8.935	10.665
FANCB	4.83	3.53	1.02	0.8	1.49	0.875	0.36	1.12	2.105	0.725	1.485	0.87
FANCF	7.78	2.48	3.6	3.2	6.815	3.61	3.38	3.605	3.21	3.295	3.89	4.095
FANCG	20.355	12.58	10.39	4.34	13.265	10.27	9.2	7.675	10	5.51	9.15	4.86
FAP	0	0.33	0	7.55	4.55	65.23	0.16	0.72	5.605	5.17	6.975	1.1
FBLN1	73.565	235.65	134.03	35.76	0.41	530.385	2.05	3.45	7.695	6.115	8.785	2.24
FARSA	73.375	35.33	39.89	32.03	98.105	29.845	39.78	37.045	40.725	38.62	40.015	44.815
FASN	176.1	166.91	120.22	45.81	95.355	78.23	55.27	54.68	60.265	64.46	65.83	47.425
FAT1	12.61	25.68	8.68	16.23	2.24	11.92	0.06	3.39	7.04	7.68	7.22	2.765
FAT2	0.3	0.18	0.03	0.04	0.01	0.165	0.01	0.03	0.06	0.045	0.065	0.03
FAU	357.105	197.9	202.4	199	709.105	233.01	522.72	414.935	396.325	356.865	413.945	292.495
FBLN2	7.695	57.04	16.87	362.04	0.125	165.795	15.38	17.16	42.91	42.56	34.02	14.1
FBN1	0.75	13.36	13.17	109.05	14.225	155.075	10.94	43.815	76.915	73.78	58.005	28.895
FBN2	3.235	39.54	21.32	20.21	20.405	2.4	0.23	4.735	2.94	4.25	1.5	0.74
EFEMP1	3.94	9.21	22.84	466.08	235.945	717.635	757.04	322.255	150.055	311.07	167.765	278.825
FBP1	1.67	0.85	4.69	0.08	0	0.93	4.33	1.23	2.26	0.885	1.12	0.685
FCAR	2.16	2.82	2.2	1.36	0.56	0.865	4.5	1.095	0.635	0.645	0.735	1.065
MS4A2	0.17	0.43	0.28	0.24	0.075	0.255	3.29	0.2	0.05	0.055	0.14	0.11
FCER1G	0.605	1.96	2.29	0.74	0.21	4.425	6.75	3.995	6.145	10.645	5.23	0.645
FCGR2A	0.285	0.07	0.12	0.09	0.225	1.585	0.73	0.735	1.35	2.445	0.98	0.04
FCGRT	9.67	20.48	109.71	63.8	15.735	109.83	159.32	124.465	80.01	86.15	85.59	147.86
FKTN	5.515	4.96	4.73	6.13	1.685	5.955	2.87	3.82	5.545	4.29	4.255	3.795
FDFT1	284.125	186.32	122.93	34.77	235.76	73.905	106.56	56.47	82.12	58.085	82.785	44.975
FDPS	160.82	216.56	165.43	61.92	143.015	109.395	236.29	172.455	187.735	175.1	184.565	151.925
FDX1	6.65	19.87	17.42	3.44	11.76	4.95	5.49	7.11	7.75	6.755	7.795	7.99
FDXR	5.13	6.5	10.33	11.9	95.57	7.965	12.93	17.455	10.875	12.345	11.5	17.66
FECH	11.595	8.4	14.21	7.63	9.18	8.49	4.16	3.425	3.195	3.51	3.625	7.245
FEN1	38.93	20.88	6.66	7.22	31.56	22.585	12.43	16.65	24.52	15.72	22.465	11.575
GPC4	72.925	31.76	2.17	2.91	0.01	8.69	0.1	0.72	0.515	1.255	0.47	0.2
FER	7.625	6.09	5.58	6.2	3.94	5.66	3.5	4.965	4.195	4.015	4.08	4.69
FES	3.465	11.02	40.7	7.45	9.715	6.185	29.35	16.52	12.21	15.11	14.885	17.75
FGB	0.175	0.2	0.25	0.06	0.01	0.04	0.33	0.045	0.02	0.035	0.075	0.035
FGD1	10.715	15.69	16.45	6.94	5.01	10.9	6.25	5.43	4.29	4.67	4.65	7.54
FGF1	0.075	3	0.15	0.33	1.405	1.71	0.04	0.295	1.505	1.945	1.415	0.145
FGF2	12.19	0.85	0.9	12.91	4.32	12.77	3.41	7.935	12.775	8.455	7.99	5.3
FGF5	1.335	1.36	1.16	1.32	7.875	0.475	1.69	1.03	0.58	0.59	0.475	0.43
FGF8	0.66	0.15	0.07	0	0.115	0	0	0	0	0	0.03	0.035
FGF11	10.565	5.14	12.92	1.32	0.2	0.63	0.5	0.94	1.1	0.71	0.78	1.71
FGF12	3.78	1.08	1.55	0.13	0.275	0.575	0.58	1.435	0.34	0.425	0.705	1.115
FGF13	26.895	1.43	2.69	0.04	17.665	0.32	0.04	0.11	0.095	0.21	0.09	0.025
FGF14	0.045	0.08	0.02	0.6	0.115	1.34	0.02	0.185	0.365	0.47	0.19	0.14
FGFR1	106.075	90.27	92.09	30.32	18.335	71.075	35.37	21.595	17.88	16.71	18.81	21.615
FGFR3	6.03	3.86	2.2	1.49	0	1.445	0.57	1.16	1.515	0.735	0.755	1.08
FGFR2	17.135	4.5	1.55	0.78	0.1	3.875	0.94	0.655	0.42	0.37	0.485	0.225
FGFR4	33.99	4.19	2.82	0.85	0.115	1.715	2.4	0.665	0.89	1.045	0.735	0.235
FGR	0.175	0.04	0.19	0.03	0.02	0.175	2.32	0.25	0.845	0.96	0.85	0.24
FH	37.77	26.48	24.23	33.26	53.065	24.655	26.49	37.125	39.765	34.305	37.08	31.83
FHIT	1.39	1.74	3.77	1.44	0.15	1.535	4.06	1.7	0.71	1	0.985	1.035
FHL1	15.725	13.13	11.41	59.02	5.45	114.025	40.11	42.655	70.165	65.395	56.77	81.315
FHL2	14.265	17.53	5.98	41.7	110.495	29.605	61.06	35.195	27.675	68.045	42.965	12.855
FHL3	24.695	77.57	96.57	47.9	35.735	13.78	82.25	24.58	13.945	28.41	26.365	11.31
FKBP1A	211.31	467.07	449.11	516.07	1277.29	204.17	920.77	495.49	639.2	533.825	576.46	484.625
FKBP1B	29.245	16.04	16.91	7.89	0.5	6.85	13.18	9.44	9.895	10.75	8.17	12.465
FKBP2	51.77	33.38	83.19	60.11	58.62	70.29	85.45	51.22	51.435	50.925	45.75	38.12
FKBP3	83.66	49.62	30.02	34.32	55.215	34.315	40.29	41.845	39.335	42.9	39.29	45.14
FKBP4	152.085	48.46	23.7	25.53	42.475	16.48	28.2	25.77	26.17	24.72	26.195	27.74
FKBP5	27.35	7	17.03	6.51	29.995	3.94	28.53	41.275	44.46	24.01	33.445	32.44
FOXG1	0.035	0.16	0.03	0.05	2.085	0.015	0	0.12	0.055	0.02	0.03	0.025
FOXF2	0.06	1.47	0.67	0.07	0.57	1.555	0	0.08	0.12	0.2	0.14	0.13
FOXC1	0.1	0.68	2.4	27.19	1.94	7.945	22.85	40.695	29.86	17.285	29.045	32.65
FOXD1	0.68	20.41	6.8	4.02	2.84	0.425	0	7.145	4.985	3.39	3.15	2.98
FOXD4	0.09	0.19	0.1	0.35	0.085	0.285	0.13	0.035	0.03	0.09	0.095	0.37
FOXL1	0.14	3.33	2.66	3.05	6.835	2.435	0.67	2.23	2.755	2.105	2.445	0.46
FOXC2	0.245	30.36	22.37	29.49	28.72	8.335	12.74	8.085	13.2	14.835	12.125	2.885
FOXM1	65.725	43.75	42.81	12.45	43.195	24.95	42.86	21.315	40.18	18.015	33.925	18.085
FOXD2	0.025	0.07	0.11	0.13	0.495	0.6	0.03	0.105	0.185	0.24	0.24	0.135
FOXS1	0.26	0.3	2.84	11.1	0.16	2.23	0.08	1.42	6.23	5.71	5.575	0.545
FOXO1	13.465	11.92	16.77	18.91	3.49	6.3	26.7	32.075	16.665	22.025	21.725	30.715
FOXO3	9.05	11.75	6.5	9.17	7.47	20.27	5.65	10.275	9.58	7.65	8.985	7.205
FLI1	1.095	57.37	87.28	42.19	18.155	6.155	92.89	57.305	34.175	35.345	43.3	93.405
FLII	46.4	51.96	52.02	54.65	84.41	67.34	75.81	82.93	71.99	76.96	77.63	75.46
MLANA	0.82	1.66	1.19	0.76	0.41	0.78	2.02	0.805	0.91	0.745	0.935	0.89
FLNA	194.89	284.64	128.34	390.68	601.66	338.89	204.6	298.18	291.055	335.54	260.345	276.17
FLNB	26.735	73.88	40.53	72.22	84.05	10.57	127.5	135.96	75.975	111.455	76.7	107.475
FLNC	17.065	61.43	25.01	71.67	48.5	17.78	5.08	50.66	29.575	58.1	20.13	50.655
FLOT2	56.235	52.21	90.26	56.86	46.565	51.6	143.94	106.53	70.25	81.285	79.995	110.39
FLT1	26.175	121.9	310.2	23.2	7.315	0.97	11.48	26.175	31.54	23.6	30.015	29.415
FLT3LG	1.5	0.67	4.82	5.73	14.49	14.63	12.7	4.305	3.385	3.39	3.785	7.305
FLT4	3.27	13.36	104	0.94	0.11	0.37	32.52	1.015	0.255	3.275	2.315	2.11
FMO1	0.06	0.07	0.03	0	0.045	0	0	0	0	0	0.01	0.015
FMO4	1.285	0.88	1.01	1.15	1.04	2.355	1.05	1.22	1.095	1.11	1.115	0.875
FMO5	1.17	2.14	1.6	1.45	0.285	1.98	4.15	1.06	0.98	0.93	1.185	1.205
FMOD	0.06	16.71	1.04	3.4	0	361.575	2.47	6.685	34.365	1.935	11.99	5.325
FMR1	10.88	10.73	5.5	7.79	6.79	8.63	5.43	8.735	7.77	7.375	7.8	8.235
FN1	22.795	1328.03	353.86	4309.01	130.205	1425.38	417.84	1470.55	2299.82	1633.1	1520.67	690.735
FNTA	27.1	26.65	29.69	26.17	18.275	26.055	31.35	31.34	28.105	29.93	32.07	32.54
FNTB	2.375	3.74	2.39	3.12	4.97	3.28	2.97	2.325	2.85	2.155	2.095	2.245
FOLR3	0.035	0	0	0.1	0	0.2	0	0.145	0.2	0.375	0.06	0.065
FOS	3.335	17.8	39.17	54.92	1.19	159.87	11.13	1.85	0.97	1.475	0.96	63.635
FOSB	0.365	3.78	10.47	17.84	0.245	24.955	3.46	0.215	0.205	0.285	0.25	14.595
FOSL2	1.31	28.09	9.49	30.89	15.035	24.295	22.85	34.61	21.415	32.67	25.91	24.355
FPGS	28.48	20.88	23.89	31.47	59.32	33.04	60.43	32.24	28.41	28.59	34.41	32.425
FPR1	0	0	0	0	0	0.355	0.04	0.3	0.575	0.91	0.2	0.04
FPR3	0.02	0	0.04	0.16	0	0.42	0.17	0.85	1.395	1.26	1.435	0.09
FXN	5.695	2.94	2.42	1.84	7.865	4.225	3.22	2.165	2.105	2.13	2.19	6.27
FRK	0.45	0.32	0.63	0.48	0.68	1.225	0.55	0.135	0.465	0.03	0.16	0.615
MTOR	21.175	16.63	13.17	9.68	9.405	7.715	7.85	15.16	12.745	14.2	14.595	13.17
FRG1	30.775	23.89	20.76	31.5	26	27.645	61.83	42.725	34.525	35.435	34.47	30.42
FRZB	0.2	0.89	0.95	0.02	0.02	6.685	0	0.025	0.16	0.055	0.085	0.23
CENPI	8.515	7.53	3.79	1.85	7.43	3.255	2.76	3.96	6.535	2.99	5.66	2.21
NR5A2	2.355	2.21	10.06	1.53	0.46	0	0.29	5.77	0.79	4.6	3.205	5.975
FTH1	1306.05	694.17	657.11	5073.98	1496.26	4783.76	2898.33	3069.71	2145.32	3650.2	2141.41	2060.61
FTL	2422.36	2012.24	2177.01	3368.41	3701.63	3317.03	3064.87	3158.11	3341.22	3549.91	2946.57	2632.26
FUCA1	6.45	2.57	3.46	11.36	0.035	21.935	18.77	14.15	20.45	29.925	11.115	15.035
FUCA2	26.6	29.06	34.23	23.85	58.475	53.66	36.07	35.755	53.6	46.005	44.48	38.285
FUS	311.255	147.46	132.93	64.91	157.215	120.845	85.73	43.6	45.91	38.065	43.875	144.545
FUT1	2.71	1.42	3.73	0.7	1.005	0.365	3.4	1.46	2.095	1.275	2.415	2.13
FUT2	2.015	1.46	1.2	0.94	0.545	0.725	1.54	0.835	0.495	0.6	0.54	0.875
FUT3	35.9	0.13	0.31	0.07	0	0.065	0.05	0.045	0.035	0.045	0.025	0.06
FUT4	4.08	2.19	2.46	2.79	2.35	2.905	1.84	2.13	2.93	2.325	3.22	2.16
FUT6	0.395	0.81	0.57	0.5	0.135	0.17	1.04	0.345	0.175	0.26	0.2	0.17
FUT8	5.29	13.54	12.69	17.77	14.995	9.44	4.71	6.025	6.915	6.825	3.89	10.615
KDSR	11.855	8.9	6.77	10.35	15.28	16.765	9.38	13.85	9.685	11.42	11.195	9.39
FYN	27.525	35.27	103.24	37.7	23.48	50.835	67.68	35.7	25.995	39.59	34.79	51.99
FZD2	6.37	11.61	11.32	2.58	10.235	4.685	1.97	0.345	0.505	0.795	0.505	0.665
IFI6	3.79	3.66	9.9	118.88	77.42	162.25	50.46	45.315	67.04	38	48.135	46.405
G6PC	0.375	0.49	0.48	0.29	0.27	0.34	0.74	0.265	0.18	0.19	0.125	0.215
G6PD	37.345	47.45	37.14	111.23	337.345	134.65	59.03	96.775	99.58	101.93	101.175	120.325
SLC37A4	23.905	10.67	18.2	5.37	7.77	7.16	23.31	11.88	9.82	7.16	11.905	9.72
GAGE1	0.02	0.02	0.02	0	0.02	0.03	0.05	0.02	0.01	0	0	0.075
XRCC6	279.835	158.57	93.76	108.89	237.585	127.35	146.55	146.27	166.82	137.655	162.035	158.195
GAA	11.29	7.68	23.94	38.35	37.33	57.78	58.05	43.59	24.58	36.255	31.7	42.145
GAB1	2.92	15.37	8.93	5.36	0.635	5.415	5.53	8.88	5.4	8.69	9.74	9.61
GABBR1	38.26	21.67	28.79	13.05	1.655	15.51	24.04	8.74	3.62	5.555	3.615	11.075
GABPA	11.715	8.12	4.84	7.49	5.61	8.78	5.1	8.65	8.085	7.335	8.23	9.075
GABPB1	17.155	15.84	11.56	9.01	8.84	5.74	14.49	14.37	12.29	12.38	13.145	13.24
GABRB3	43.745	2.25	0.39	0.06	0.965	0.385	0.26	0.205	0.195	0.285	0.4	0.235
GABRE	1.935	28.82	29.89	11.18	0.9	3.04	5.99	1.64	0.555	1.81	0.695	1.475
GABRR2	0.17	2.51	2.91	0.86	0.07	0.565	1.94	0.425	0.415	0.405	0.515	0.66
GAD1	0.28	20.54	8.85	0.18	0.93	0.125	0	0.11	0.015	0.1	0.08	0.155
GAK	19.13	25.03	27.68	21.76	20.1	17.125	26.96	21.575	20.06	22.305	20.245	25.06
GALC	3.55	15.14	20.78	13.45	0.01	11.755	4.36	11.99	10.36	11.53	10.865	9.475
GALE	14.63	19.9	23.33	12.33	91.335	13.36	31.23	22.17	25.49	23.435	23.07	28.1
B4GALNT1	0.345	0.32	0.34	5.45	5.77	10.96	0.28	1.37	3.81	4.09	4.015	1.075
GALK1	13.11	12.76	30.08	10.5	60.08	16.49	31.16	19.25	22.565	19.115	22.53	20.52
GALK2	4.39	6.76	9.33	5.23	5.82	8.12	6.7	6.305	7.895	5.975	7.22	10.815
GALNS	6.165	12.35	13.54	17.44	19.47	21.87	17.27	14.485	14.34	20.575	16.525	17.71
GALNT1	29.38	59.01	35.4	32.24	34.56	25.84	51.14	59.895	61.38	65.045	65.84	86.46
GALNT2	30.98	58.15	33.1	81.9	49.89	90.14	23.54	63.035	94.2	67.75	69.82	66.885
GALNT3	15.085	2.61	1.39	0.16	0	0.515	0.53	0.51	0.25	0.41	0.18	0.67
GALT	9.445	11.04	19.85	11.62	9.505	16.14	23.41	19.42	14.055	17.55	16.97	19.24
GAMT	11.155	15	14.59	23.23	66.64	29.54	21.39	15.715	11.585	15.875	11.375	16.145
GANC	4.865	3.72	5.73	3.71	2.525	6.92	4.95	5.215	5.245	4.66	5.29	5.135
GAPDH	3314.01	1909.43	1859.83	3204.3	5108.91	2657.99	4109.18	2481.55	2964.41	3012.47	2843.56	2230.14
LRRC32	0.555	31.95	59.87	9.66	0.415	8.23	107.21	32.79	44.75	57.615	54.33	41.2
GARS	190.135	77.41	173.58	164.13	85.31	68.085	58.06	80.59	112.39	140.41	102.21	71.495
GART	76.68	28.09	21.31	19.65	51.555	20.74	14.72	25.815	30.12	21.86	31.555	24.19
GAS1	0.45	1.01	1.52	0.24	0.02	18.14	0.4	0.485	0.505	0.465	0.76	0.415
GAS2	0.165	0.27	0.12	0.41	0.255	0.39	0.45	0.6	0.535	0.475	0.705	0.85
GAS6	4.69	13.78	6.24	67.17	9.305	58.84	72.52	38.14	38.76	57.64	40	29.95
GAS8	2.11	1.13	3.67	5.14	5.955	6.08	8.09	5.225	4.97	5.5	5.025	5.48
GATA2	0.24	61.3	75.87	12.75	6.31	19.685	29.58	14.355	18.465	9.915	16.54	32.485
GATA3	0.17	39.65	36.98	1.33	0.2	2.135	19.65	1.015	0.635	0.7	0.68	0.795
GATA4	0.17	29.37	25.28	48.13	0.02	70.21	0.06	27.97	28.715	16.42	29.71	44.15
GATA6	0.02	8.06	14.63	38.6	1.81	18.765	5.12	14.8	17.32	12.46	12.265	17.155
GATM	6.315	0.8	0.22	0.02	0.02	1.395	0.08	0.495	0.55	0.2	0.35	0.405
GBA	10.285	24.87	29.14	63.41	61.475	106.44	53.8	60.355	61.405	72.17	57.855	52.27
NIPSNAP2	21.285	18.32	24.11	17.45	19.93	15.05	26.12	22.885	17.23	18.44	19.285	19.215
GBE1	4.775	9.84	9.19	22.82	45.82	83.035	15.49	45.415	73.21	56.61	49.51	42.92
GBP1	0.105	0.05	0.12	15.18	5.525	6.185	6.91	7.405	7.25	9.545	7.6	6.25
GBP2	0	1.97	3.68	10.15	0.465	27.505	28.55	13.87	13.735	17.4	14.225	20.7
GBP3	0.05	0.46	1.47	9.27	5.61	7.805	6.3	12.51	8.25	16.725	12.73	13.39
GCDH	20.7	7.06	6.3	6.7	21.52	7.485	9.62	9.34	9.94	11.265	10.19	7.875
GCH1	5.565	2.17	6.46	1.31	2.415	2.955	2.99	1.805	2.835	2.495	2.455	3.02
GCHFR	12.995	3.69	4.24	2.56	0.565	7.19	13.36	5.765	6.065	6.375	6.88	17.62
GCKR	0.035	0	0.03	1.56	2.97	4.165	0.14	0.855	1.765	1.24	1.295	2.955
BLOC1S1	35.525	19.03	20.66	30.61	81.055	49.045	77.86	50.285	58.64	45.175	59.67	46.295
KAT2A	32.22	16.2	25.82	16.67	34.225	19.415	28.85	17.145	12.43	12.335	13.91	22.05
NR6A1	32.725	3.5	1.88	0.37	0.455	0.42	0.62	0.245	0.15	0.175	0.235	0.21
GCNT1	2.33	0.7	2.77	4.86	0.695	15.385	3.63	4.66	3.44	3.495	3.165	1.865
GCNT2	15.85	3.08	7.91	1.31	3.28	0.37	1.68	3.085	1.885	1.965	3.02	3.555
GCSH	71.755	20.15	13.87	12.25	10.45	15.275	11.47	15.4	16.635	14.18	14.075	9.075
GDF1	2.91	2.02	2.51	0.92	0.835	3.115	0.13	0.265	0.07	0.255	0.135	0.3
MSTN	0	0.09	0.2	0.06	0	0.05	0.06	0.065	0.035	0.07	0.03	0.13
GDF9	0.235	0.18	0.39	0.11	0.485	0.675	0.24	0.38	0.48	0.485	0.44	0.24
GDI1	43.635	86.43	82.03	87.74	48.86	73.835	67.33	58.685	61.17	70.095	55.745	66.095
GDI2	199.07	149.77	146.89	112.74	138.31	107.14	145.05	140.18	144.19	130.965	142.92	143.39
GDNF	0.145	2.44	0.1	0.34	0.09	0.84	0.23	0.125	0.105	0.15	0.19	0.105
GEM	1.61	0.38	0.54	2.43	2.325	53.12	0.1	1.1	1.935	2.31	2.47	0.93
GFAP	0.96	0.15	0.5	0.03	0.195	16.005	0.07	0.065	0.035	0.025	0.035	0.035
GFER	16.255	8.77	9.73	8.02	18.86	7.16	13.28	8.08	7.015	7.845	8.79	8.285
GFI1	0.015	2.72	1.87	0.36	0.025	0.06	0.08	0.08	0.105	0.115	0.05	0.065
GFPT1	27.08	28.81	33.89	30.89	10.03	24.3	5.42	10.1	16.58	14.205	13.875	19.325
GFRA1	0.335	2.94	0.54	0.2	0.01	1.23	2.21	0.36	0.205	0.275	0.16	0.155
GGCX	15.145	17.64	22.57	17.35	15	17.785	16.16	16.54	17.27	15.685	17.725	22.915
GGT1	5.815	21.52	13.19	0.27	5.875	2.965	0.49	0.265	0.2	0.185	0.41	0.18
B4GALT1	10.125	42.62	49.06	182.36	14.24	53.89	34.51	49.685	50.855	54.37	41.58	34.88
GGT7	17.26	11.35	14.57	12.2	0.45	22.455	2.63	3.045	5.31	3.735	3.44	3.61
GGT5	0.32	1.37	2.66	26.17	70.595	71.07	22.5	7.59	11.39	12.705	17.06	3.2
GHR	0.245	0.9	0.62	1.99	0.07	2.89	0.9	1.8	1.255	1.59	1.195	1.27
GIPR	0.87	2.66	4.67	0.6	0.12	0.785	0.89	0.205	0.155	0.21	0.195	0.3
GJA1	189.3	174.32	399.73	170.31	115.45	163.14	73.62	161.245	222.02	222.375	186.07	168.41
GJA3	0.2	0.23	0.49	0.01	0.105	0.09	0	0.03	0.02	0.04	0.005	0.035
GJA4	6.115	17.07	1047.76	303.5	0	0.395	60.18	278.38	75.61	69.69	161.14	35.105
GJA5	1.885	85.36	269.33	125.23	0.015	1.365	1.04	24.895	39.165	23.885	8.975	7.07
GJB3	0.53	0.74	0.67	0.53	0.055	0.11	0.06	0.24	0.16	0.14	0.335	0.015
GJB5	0.24	0.15	0.46	0.23	0.18	0.04	0	0.185	0.085	0.11	0.345	0.04
GK	3.81	1.25	0.82	0.9	0.135	3.95	0.94	1.46	2.02	1.01	1.84	1.44
GLA	22.46	47.97	16.44	11.89	30.22	14.975	14.08	12.995	21.155	21.62	21.165	14.87
GLB1	28.26	37.41	53.42	40.22	67.32	42.01	45.8	31.63	35.93	50.905	42.99	38.755
GCLC	15.74	6	4.94	4.81	11.175	5.125	6.16	7.69	6.875	8.09	7.48	7.795
GCLM	7.095	7.36	6.41	6.71	8.165	17.35	8.53	13.105	19.95	17.37	19.855	10.145
GLDC	41.915	5.43	1.03	0.35	0.4	0.725	0.64	0.555	0.62	0.43	0.84	0.605
GLE1	12.375	8.03	6.52	10.56	19.565	12.025	6.78	9.4	10.01	7.14	9.945	7.37
GLG1	22.805	23.72	34.56	38.5	30.215	34.395	25.37	28.615	33.88	27.93	30.855	32.84
GLI1	5.645	0.68	0.48	0.47	0.16	0.88	0.02	0.03	0.115	0.08	0.105	0.14
GLI2	8.75	12.26	3.69	3.73	1.45	5.11	0.02	0.27	1.025	0.805	0.94	0.32
GLI3	3.1	12.75	5.02	2.45	3.185	2.745	2.24	1.975	1.475	1.84	2.445	2.42
GLI4	5.545	6.47	8.69	7.91	7.305	5.845	13.8	4.23	3.47	4.43	3.775	5.08
GLO1	127.26	88.98	58.27	54.04	46.885	57.055	54.13	57.89	71.745	61.22	63.145	62.145
GLRA2	0.11	0.02	0.11	0.06	0.03	0.115	0.08	0.215	0.08	0.055	0.04	0.16
GLRB	0.34	0.78	0.59	3.17	0.545	4.615	1.39	1.06	1.005	0.69	0.685	0.99
GLS	25.835	29.26	16.9	28.52	23.895	30.705	23.79	33.815	38.07	27.14	41.5	54.215
GLRX	9.495	58.6	27.25	20.37	34.865	34.915	21.26	21.76	38.58	28.505	34.06	26.855
GLUD1	55.955	39.74	40.45	29.59	74.37	66.42	33.56	43.06	51.925	42.57	46.26	42.665
GLUD2	0.62	0.36	1.85	0.39	0.055	3.355	0.14	0.9	0.865	0.54	0.845	0.67
GLUL	67.135	37.36	67.11	20.86	30.81	98.465	44.82	17.48	21.96	17.485	17.735	52.67
GM2A	12.335	15.36	11.33	13.94	14.965	21.61	15.29	16.1	18.735	15.425	15.545	13.58
GMDS	17.93	4.94	7.82	27.63	8.89	9.72	29.33	24.79	23.375	14.82	23.86	21.965
GMFB	25.72	11.88	6.2	15.71	14.135	23.37	5.68	17.335	21.495	19.065	20.01	14.375
GMPR	0.685	7.75	20.28	10.83	3.81	12.33	50.15	19.165	17.325	13.915	17.055	23.155
GNA11	8.415	21.61	25.43	31.69	25.335	30.72	34.29	23.825	40.945	25.765	37.89	36.73
GNA12	33.765	30.52	31.27	35.71	29	36.16	20.17	26.135	29.08	28.845	32.4	26.875
GNA15	0.09	0.06	0.71	0.02	0.34	0.3	0.16	0.12	0.19	0.42	0.195	0.025
GNAI1	7.875	21.7	35.87	1.96	11.06	6.185	3.89	2.435	3.02	1.715	1.61	3.71
GNAI2	150.565	251.52	391.13	380.29	229.275	234.01	840.58	436.485	377.245	472.725	423.97	442.875
GNAI3	24.99	21.92	17.4	20.06	17.64	22.75	17.67	27.385	28.82	28.46	27.985	25.485
GNAL	6.005	6.21	4.8	0.55	0.165	2.335	1.43	0.445	0.545	0.52	0.565	0.355
GNAO1	8.17	0.62	4.45	0	0	2.91	0.07	0.04	0.04	0.05	0.065	0.02
GNAQ	17.395	19.74	12.76	21.3	5.73	22.39	17.55	18.175	16.42	15.625	13.815	17.295
GNAS	496.28	1280.18	1585.86	760.72	476.83	468.385	1071.85	544.6	432.095	525.545	447.195	540.005
GNAT1	0.085	0.08	0.09	0.04	5	0.035	0.09	0.01	0.07	0.01	0	0.01
GNAT2	0.21	0.34	0.44	0.27	0.21	0.22	0.1	0.11	0.31	0.235	0.245	0.24
GNAZ	3.865	0.81	0.07	0.2	1.195	3.86	0.3	0.205	0.58	0.22	0.325	0.275
GNB1	142.95	160.95	189.59	174.53	138.925	166.965	162.19	195.215	196.51	212.355	189.99	204.4
GNB2	66.335	146.11	181.88	136.75	214.88	137.7	224.86	164.885	172.475	189.66	171.435	182.475
GNB3	4.035	5.26	5.85	3.74	1.02	4.195	3.68	1.84	0.77	1.565	0.725	1.91
GNG3	4.955	0.93	1.29	0.35	0.44	0.57	0.06	0.345	0.175	0.31	0.325	0.805
GNG4	14.705	1.19	0.9	0.39	0.135	0.375	1.34	0.305	0.285	0.25	0.32	0.38
GNG5	125.29	218.68	154.1	143.45	107.14	83.78	189.78	150.005	143.145	118.565	111.4	94.115
GNG7	3.36	2.26	20.41	0.85	0.035	2.13	2.32	1.53	0.57	0.655	0.845	0.825
GNG10	30.945	37.81	42.64	37.68	30.295	49.575	52.21	49.38	42.31	50.15	47.155	55.03
GNG11	2.72	233.28	192.66	114.23	121.685	88.84	736.8	521.505	375.09	604.575	538.135	547.96
GNGT2	0.91	7.52	7.04	0.18	23.175	0	2.24	0.985	1.395	1.16	1.355	1.97
GNL1	10.3	11.41	10.97	9.2	2.99	13.275	17.02	10.775	11.67	9.875	11.09	12.23
GNRH1	1.575	1.1	1.23	1.05	0.325	1.245	1.53	0.505	0.415	0.665	0.42	1.075
GNRHR	0.065	0.02	0.04	0.04	0.03	0.035	0.01	0.035	0.035	0.015	0.025	0.065
GNS	10.085	31.09	44.88	70.53	79.795	104.6	42.34	132.065	113.24	141.345	133.04	179.175
GOLGA1	2.875	4.8	9.59	6.9	8.43	8.155	7.29	7.97	7.035	5.91	6.57	7.095
GOLGA2	12.01	23.92	25.78	29.33	17.16	32.105	18.95	22	22.815	23.01	22.515	26.315
GOLGA3	5.6	14.47	19.06	18.76	6.255	16.51	14.18	12.215	16.795	12.35	19.375	17.59
GOLGA4	15.39	13.73	11.17	18.84	12.005	18.9	10.22	19.58	15.73	18.64	15.205	14.65
GOLGB1	8.27	13.98	10.88	14.48	8.17	15.57	7.98	14.31	9.095	12.965	9.78	12.185
GOT1	38.68	19.01	34.27	16.05	26.025	11.03	14.14	15.455	17.37	16.505	16.975	12.44
GOT2	120.725	61.25	52.52	43.27	104.595	33.45	55.31	47.86	51.08	51.18	51.61	58.51
SFN	8.6	27.03	0.48	0.12	0.31	4.07	0.53	0.69	1.215	0.5	1.265	0.105
GP1BA	0.56	0.51	0.93	0.6	0.495	0.23	0.19	0.47	0.26	0.425	0.365	0.33
GP2	0.545	1.26	0.7	1.13	0.305	0.55	1.45	0.405	0.275	0.31	0.3	0.545
GP5	0.075	0.04	0.21	0.43	0	0.055	0.13	0.05	0.07	0.06	0.14	0.1
GPC1	15.045	26.18	15.16	38.33	2.495	65.8	2.25	22.685	51.18	46.84	56.88	13.815
GPD1	0.085	0	0.07	0.03	0.03	0.165	0.04	0.065	0.035	0.025	0.03	0.03
GPD2	10.98	6.88	6.6	8.02	2.465	8.735	4.65	7.21	9.695	6.325	7.45	6.485
GPI	88.68	44.29	53.92	65.74	112.395	72.035	79.37	71.515	72.78	76.65	75.93	90.855
GPLD1	1.605	0.67	0.53	0.6	0.075	0.6	0.56	0.38	0.365	0.27	0.295	0.3
GPM6B	60.14	3.59	2.36	0.81	0.04	15.995	0.09	2.36	5.475	1.855	3.695	1.56
GPR1	0.305	0.66	0.31	3.37	0.055	5.46	0.3	1.72	7.455	5.205	4.83	1.485
CCR10	0.67	0.24	3.64	0.44	0.685	1.37	0.27	0.81	0.86	0.7	1.125	1.14
GPR3	10.275	4.71	6.71	0.37	0.555	1.715	1.45	1.225	1.555	0.98	1.95	2.975
GPR4	0.22	35.28	39.81	6.32	2.99	0.28	16.49	20.46	23.74	17.835	19.945	20.99
GPR12	0.145	0.27	0.18	0.08	0.075	0.04	0.39	0.1	0.035	0.075	0.06	0.085
GPR17	0.085	0.4	0	0.07	0.19	0.245	0.54	1.13	0.88	0.58	0.88	2.15
GPR19	6.855	3.94	1.38	0.16	0.265	0.48	0.68	0.39	0.23	0.155	0.545	0.17
GPER1	0.05	4.7	1.27	1.67	0	9.87	6.94	1.18	2.42	2.105	1.42	5.83
GPR34	0.31	0.51	0.39	0.32	0.085	0.415	0.61	0.335	0.72	1.47	0.345	0.26
GPR35	0.16	0.34	0.93	0.18	0	0.425	0.56	0.22	0.265	0.315	0.185	0.275
GPR37	1.16	10.14	2.74	0.31	0	0.26	0.02	0.205	0.065	0.035	0.07	0.135
GPR39	0.41	0.56	0	0.56	0.54	1.98	0.03	0.6	0.82	1.135	0.62	0.785
FFAR2	0.39	0.45	0.84	0.23	0.15	0.21	1.22	0.19	0.17	0.37	0.24	0.26
GRK4	0.24	0.89	2.1	0.94	0.49	1.935	1.14	0.825	1.27	1.195	1.075	1.79
GRK5	0.97	14.57	43.6	11.59	17.16	8.99	36.29	11.63	12.2	19.665	17.58	16.025
GRK6	24.27	14.01	13.9	9.36	29.095	9.055	14.45	13.755	16.285	13.71	14.515	12.44
MKNK2	60.2	53.46	111.93	59.74	89.545	18.925	59.46	40.84	30.91	30.405	48.345	48.445
GPS1	81.76	60.97	51.86	48.4	108.6	40.465	74.1	48.69	49.435	54.35	48.92	48.63
GPS2	62.37	37.24	40.37	31.5	62.345	33.77	80.99	35.64	29.59	37.53	33.49	30.83
GPT	0.18	0.28	0.15	0.47	0.105	1.155	0.17	0.33	0.045	0.3	0.155	0.555
GPX1	215.205	273.64	712.56	264.77	581.99	253.35	627.35	571.07	503.385	626.15	491.865	1057.01
GPX2	1.29	0.79	0.05	0.15	0.085	0.1	0.15	0.095	0.065	0.07	0.11	0.105
GPX3	26.24	11.48	7.05	9.99	0.19	154.64	23.33	23.595	54.535	33.68	45.98	30.81
GPX4	240.11	194.47	273.2	272.47	480.7	192.76	594.73	257.355	204.87	260.26	280.88	343.295
GPX7	7.475	36.23	48.1	4.63	0	13.025	9.77	7.265	8.575	5.395	14.26	3.55
GRB2	35.445	37.18	38.35	31.91	46.985	34.45	40.42	46.38	50.835	45.05	48.97	49.35
GRB7	13.685	2.41	0.4	0.17	0.065	0.985	0.25	0.035	0.165	0.02	0.055	0.015
GRB10	24.08	22.69	45.15	38.69	17.155	10.34	106.83	37.345	33.54	32.08	43.71	36.355
GRB14	8.3	2.5	0.06	2.12	6.98	1.585	1.47	0.925	1.61	1.97	1.34	0.605
RAPGEF1	25.125	34.79	51.28	14.51	53.56	12.545	40.03	26.86	20.67	28.74	27.305	27.98
GRIA4	2.14	0.18	0.28	0.02	0.03	0.185	0.04	0.01	0.005	0.02	0	0.03
GRID1	0.07	0.23	0	0.06	2.385	0.41	0	0.02	0.02	0.095	0.02	0.015
GRN	65.555	126.44	190.39	285.57	296.31	235.6	559.99	277.9	182.835	289.61	214.16	324.85
GRIK1	0.07	0.08	0.01	0.04	0.02	0.085	0.07	0.015	0.05	0.02	0.03	0.035
GRIK4	0.88	0.38	0.24	0.14	0.01	0.095	0.26	0.125	0.095	0.19	0.175	0.27
GRIK5	23.175	2.75	11.2	0.86	1.765	10.795	24.03	0.285	1.255	0.57	0.55	0.445
GRIN1	0.6	0.02	0.09	0.01	0.01	0.02	0.01	0.02	0.01	0.035	0.005	0.05
GRIN2C	0.26	0.62	0.67	0.21	0.095	0.09	0.54	0.045	0.06	0.04	0.05	0.075
GRIN2D	15.105	23.56	22.31	0.75	10.925	0.655	0.89	0.43	0.285	0.49	0.32	0.415
GRINA	54.795	116.04	117.45	160.64	91.75	111.76	180.04	107.645	86.8	139.65	98.455	144.185
NR3C1	3.17	2.26	7.83	11.6	10.075	15	3.47	8.505	9.56	6.735	7.84	6.17
ARHGAP35	15.83	18.37	18.65	21.03	10.275	15.78	7.75	13.995	12.24	14.475	13.65	12.94
GRM1	0.17	0.05	0.02	0	0	0.03	0	0.015	0.01	0.005	0.01	0
GRM3	0.33	0.14	0.2	0	0	0.02	0.05	0.04	0.005	0.025	0.005	0
GRM4	4.675	0.04	0.04	0.01	0.01	5	0.06	0.03	0.025	0.03	0.02	0.025
GRM6	0.365	1.73	0.41	0.38	0.035	0.275	0.7	0.34	0.18	0.295	0.24	0.355
CXCL1	0.42	0.25	1.8	140.72	3.46	32.77	6.5	11.43	19.395	54.65	5.87	16.57
CXCL2	0.095	0.24	6.67	11.06	2.575	19.875	54.89	10.18	5.61	12.96	5.605	8.225
CXCL3	1.96	0.13	2.73	2.49	0.825	2.75	1.38	0.68	0.83	1.615	1.01	0.52
PDIA3	204.53	268.14	463.7	245.62	107.89	184.185	208.4	254.125	251.065	224.46	247.97	241.19
GRSF1	50.27	34.58	26.52	26.26	11.425	31.235	22.11	16.19	16.105	16.645	15.61	42.32
GSK3A	53.365	57.62	47.87	42.27	57.975	30.955	55.67	35.17	32.49	39.105	35.455	40.435
GSK3B	8.47	12.87	9.11	12.31	13.705	10.16	7.86	8.64	10.36	9.915	11.385	9.82
GSN	10.09	135.53	286.49	93.62	166.19	103.78	226.47	156.875	185.185	128.075	179.085	280.975
GSPT1	46.14	30	20.77	23.43	29.635	19.51	20.81	26.01	27.63	26.875	26.435	24.595
GSR	34.93	25.64	21.04	16	23.195	19	11.46	20.085	27.995	18	25.715	19.49
GSS	21.505	19.42	23.24	20.33	84.295	22.93	29.96	27.235	31.385	30.385	30.04	24.55
GSTA4	13.135	11.63	17.14	12.97	7.175	20.355	14.12	14.865	15.88	15.31	13.93	14.835
GSTM2	5.35	6.03	13.61	22.39	0.56	36.53	25.11	19.525	11.455	15.025	12.215	13.175
GSTM3	1.575	5.7	8.91	8.57	0.085	8.34	5.95	7.64	9.93	5.905	3.895	9.87
GSTM4	12.905	6.67	12.8	9.82	1.43	18.59	10.87	8.515	7.2	7.59	7.13	5.655
GSTP1	845.055	634.93	427.48	378.95	594.71	285.92	568.71	305.785	329.76	347.85	320.365	277.28
GSTT1	19.435	11.79	23.23	0.04	0.125	16.045	0.05	0.12	0.075	11.01	11.49	0.03
GSTT2	0.57	0	0	1.56	3.14	0.475	1.27	0.645	2.015	1.775	0.695	0.645
GSTZ1	14.055	6.65	10.95	12.36	23.695	9.83	23.8	8.32	8.11	8.7	9.085	6.725
MSH6	81.935	29.92	18.38	11.18	15.935	17.525	9.54	12.15	15.545	10.37	12.695	10.8
GTF2A1	8.86	6.75	5.85	5.29	5.12	8.1	3.13	5.375	7.555	5.1	7.4	6.855
GTF2A2	26.61	20.6	13.88	20.72	15.7	21.59	23.87	30.94	30.28	32.625	28.38	30.525
GTF2B	13.28	12.7	11.33	11.37	9.47	10.35	9.12	6.77	7.845	7.73	8.485	8.295
GTF2E1	18.91	9.17	6.61	5.4	9.39	3.505	4.03	5.945	5.26	4.935	6.295	4.42
GTF2E2	41.735	33.67	30.47	29.58	24.44	18.065	21.45	22.785	23.625	23.83	21.51	26.545
GTF2F1	37.695	40.21	36.12	34.77	74.63	31.97	54.86	37.915	38.365	39.5	40.97	40.49
GTF2F2	33.41	17.72	13.28	16.63	8.71	12.145	15.24	16.45	16.06	17.15	14.88	14.52
GTF2H1	11.985	10.16	8.37	17.91	15.355	14.57	13	18.745	18.225	18.21	18.765	19.365
GTF2H2	24.81	11.24	9.36	3.92	4.205	5.885	4.53	5.085	2.955	3.42	5.025	6.1
GTF2H3	16.655	8.34	11.02	8.97	11.235	9.59	7.16	11.465	12.24	9.02	11.09	10.975
GTF2H4	22.37	18.79	18.27	13.55	12.085	9.82	22.37	16.18	10.39	13.095	15.14	13.93
GTF2I	131.19	150.52	117.18	84.85	28.175	86.565	64.19	91.76	71.93	75.785	74.07	99.495
GTF3A	67.185	42.74	38.22	40.97	32.92	42.385	54.71	47.01	54.11	42.705	47.685	28.785
BRF1	7.08	9.23	12.64	11.29	12.705	10.745	17.86	10.855	9.33	9.75	9.985	12.77
GTF3C1	35.175	36.43	22.56	21.06	26.27	16.125	16.78	19.93	18.09	20.03	19.14	23.475
GTF3C2	43.865	25.93	16.16	13.77	16.555	13.715	14.45	14.7	15.47	14.94	16.97	15.745
GUCY1A2	0.18	0.06	0.11	0.44	0	0.135	0	0.27	0.22	0.215	0.17	0.05
GUCA1B	1.49	1.08	1.78	0.59	0.175	0.82	0.95	0.45	0.64	0.325	0.32	0.55
GUCY1B1	1.32	2.08	0.79	0.63	0.015	3.165	2.76	0.875	2.325	1.855	1.925	0.555
GUCY2C	0.925	0	0.09	0	0.025	0.1	0	0.04	0.055	0.035	0.025	0.06
GUK1	38.565	75.14	126.41	149.26	104.125	160.54	254.12	149.605	232.165	180.16	195.595	161.825
GUSB	15.93	13.35	29.46	13.94	34.025	29.645	41.03	23.765	25.975	19.055	28.06	31.49
GYG1	22.025	23.61	27.49	28.29	70.78	32.74	41.89	36.99	33.42	36.455	32.01	31.955
GYPC	24.7	74.25	84.42	31.05	0	29.04	3.09	77.61	37.005	79.265	79.955	72.84
GYPE	0.77	0.39	0.52	1.31	0.515	1.49	1.16	0.5	1.005	0.88	0.715	0.83
GYS1	20.595	39.64	24.58	28.28	19.67	18.885	25.22	21.185	21.72	23.825	19.435	25.575
GZMA	0	0.3	0.26	0.06	0	0.095	0	0.055	0.05	0.135	0	0
GZMM	0.155	0.14	0.18	0	0.05	0.055	0.12	0.025	0.075	0.05	0.075	0
H1F0	46.695	96.56	247.97	29.48	144.49	60.16	63.4	44.365	36.445	31.525	39.7	52.305
HIST1H1C	2.835	4.88	6.66	6.62	4.47	20.415	6.52	8.375	14.67	14.435	10.25	12.765
HIST1H1E	0.145	0	0.07	0	0.19	0.07	0.07	0	0.03	0.16	0.06	0.035
HIST1H2AE	0.705	0.49	0.73	0.48	0.18	0.77	0.8	0.325	0.35	1.14	0.445	0.52
H2AFX	85.32	70.68	53.01	33.04	125.23	49.255	87.57	43.425	61.825	35.905	54.97	34.7
H2AFZ	366.295	199.58	106.51	68.48	176.995	135.44	188.87	240.87	282.35	216.12	291.275	165.625
HIST1H2BD	1.64	1.81	3.46	2.12	3.065	6.89	1.19	1.445	1.285	3.555	1.27	4.46
H3F3A	706.155	451.32	294.77	263.45	127.005	178.565	386.98	282.605	209.755	242.875	247.415	263.835
H3F3B	121.69	115.4	107.82	70.61	130.35	134.82	82.17	85.05	82.465	84.8	86.45	79.415
HSD17B10	52.175	32.75	21.59	37.14	70.35	46.795	50.28	50.145	59.3	53.645	62.325	42.73
HAGH	12.215	25.39	40.2	23.85	31.94	22.885	32.87	22.795	24.74	27.855	25.32	36.96
HADHA	69.23	69.39	73.53	76.46	86.695	61.49	89.46	95.63	83.675	94.46	84.13	89.215
HADHB	25.33	35.83	41.94	45.07	48.86	50.515	50.39	62.625	46.845	53.04	52.41	67.135
HADH	26.38	13.29	14.29	8.4	9.695	13.185	9.84	14.965	12.305	9.9	12.04	9.09
HARS	27.765	41.92	29.24	29.82	72.57	28.99	41.03	38.575	43.415	44.565	43.29	37.47
HAS1	0.25	0.09	0.04	0.05	0.025	0.08	0.03	0.01	0	0.15	0.01	0
HAS2	1.91	20.99	2.33	3.46	1.56	31.55	0.03	2.955	5.045	1.99	2.695	1.395
HAS3	29.005	0.79	0.11	2.15	0.365	1.29	0.34	0.395	0.455	0.81	0.375	0.5
HCCS	10.7	9.22	5.58	8.42	14.45	8.555	6.13	9.725	11.98	11.46	10.435	9.79
HCFC1	36.595	37.73	15.54	16.07	23.16	16.13	15.93	14.29	13.185	12.585	16.625	17.835
HCLS1	2.325	6.04	18.64	4.73	145.275	2.85	19.83	14.185	15.675	15.2	12.555	15.37
HCRTR1	0.04	0.22	0.14	0.23	0.025	0	0.29	1.38	0.355	1.015	0.44	1.315
HTT	11.145	12.56	10.82	7.72	4.705	7.33	6.88	9.49	9.085	9.95	9.98	9.185
HDAC1	59.995	64.78	77.21	34.17	56.81	45.085	76.34	46.375	47.66	62.115	54.45	78.56
HDAC2	159.16	95.44	55.7	35.78	32.93	32.675	34.1	17.095	15.015	16.535	14.745	47.63
HDGF	218.015	160.42	102.79	113.05	178.4	109.96	178.17	110.275	122.24	107.54	125.335	126.85
HDLBP	118.385	167.9	225.02	304.19	115.615	166.995	139.64	141.09	148.875	149.575	145.69	146.28
HELLS	39.895	7.06	2.84	1.78	4.64	6.77	2.91	3.69	7.065	2.985	4.645	4.02
NCKAP1L	0.015	0.12	0.81	0.01	0.7	0.24	0.1	0.32	0.68	0.69	0.3	0.045
HEXA	14.315	22.08	48.34	50.7	19.98	70.315	57.91	57.325	44.715	52.745	51.37	49.8
HEXB	39.23	60.01	59.44	72.03	62.5	141.65	94.82	109.73	123.895	112.98	112.285	113.08
CFH	0	0.05	0.12	173.31	0.23	264.03	31.57	76.065	94.455	61.415	66.275	44.58
HFE	0.74	1.68	1.46	4.67	2.45	9.015	3.26	2.67	4.785	3.16	4.155	3.01
CFHR1	0.05	0.06	0	0.08	0.16	0.075	0	0.015	0	0	0.03	0
HGD	0	0.05	0.07	0.17	0.03	0.035	0.03	0.2	0.585	0.475	0.17	0.56
HGF	0.025	0.56	9.2	1.14	0.125	19.865	0.17	2.365	8.935	2.565	6.385	2.755
HGFAC	0.04	0.22	0.27	0.15	0.07	0.065	0.28	0.095	0.04	0.185	0.08	0.2
NRG1	1.895	2.12	2.39	11.61	33.85	0.84	4.07	31.41	29.24	15.735	12.655	46.37
HHEX	0.385	34.82	55.82	33.08	18.7	2.21	63.24	41.09	30.15	34.89	34.115	47.39
HIC1	0.075	0.74	1.02	10.19	0.695	3.61	3.6	4.815	4.05	7.235	7.695	8.05
HIF1A	83.275	108.88	78.56	108.67	38.89	57.2	44.54	80.075	88.24	111.45	98.115	80.9
HIP1	18.835	23.27	29.47	4.68	2.925	7.72	16.05	9.935	7.875	6.37	9.765	9.39
UBE2K	46.865	24.94	18.11	14.21	8.425	15.34	12.1	17.075	19.15	17.545	18.48	20.34
HINT1	258.135	113.28	110.71	100.89	337.01	130.53	277.3	196.635	234.18	226.325	238.7	226.045
HIVEP1	3.225	4.79	1.81	7.55	3.55	2.715	2.56	6.83	5.005	4.99	5.345	5.425
HIVEP2	2.455	3.2	4.25	3.24	0.895	8.84	1.43	1.455	2.175	2.205	2.08	1.145
HK1	116.935	85.11	110.73	95.43	67.055	128.575	58.9	62.41	83.265	83.51	78.41	61.605
HK2	14.94	6.79	6	6.45	2.745	43.57	0.92	3.305	6.88	4.13	4.85	4.41
ZBTB48	6.35	5.79	7.93	4.79	5.205	4.9	9.87	4.44	3.305	3.835	4.09	5.585
HLA-A	207.875	77.08	133.82	194.95	78.585	497.45	468.38	627.005	212.515	439.375	721.56	785.99
HLA-B	15.02	3.77	11.83	165.46	19.975	335.695	193.31	517.16	352.625	541.175	609.675	381.1
HLA-C	92.715	41.9	84.81	135.68	52.3	482.92	216.74	543.025	434.56	558.74	426.835	302.62
HLA-DMA	4.905	0.94	2.49	2.07	0.94	9.62	4.95	2.895	4.225	2.935	3.92	1.14
HLA-DOA	11.02	0.53	0.39	0.16	0.065	0.55	0.59	0.19	0.345	0.305	0.7	0.15
HLA-DOB	0.09	0.05	0	0.34	0	0.51	1.62	0.125	0.57	0.16	0.135	0.14
HLA-DPA1	2.04	0.97	1.29	0.11	1.07	4.87	16.12	9.355	10.505	9.43	19.86	3.28
HLA-DPB1	3.08	1.18	1.07	0.36	0.3	4.055	6.4	2.82	4.52	2.93	4.055	1.81
HLA-DRA	1.435	0	0	0	0.04	6.415	2.29	3.93	7.61	11.11	7.94	0.35
HLA-DRB1	6.98	10.05	11.46	0	0.615	4.615	1.63	22.935	10.32	9.26	46.33	0.625
HLA-DRB3	0.105	0	0.13	0	0.055	0.415	0.5	1.53	0.34	2.035	5.615	0.275
HLA-DRB5	0.8	0.65	0.92	0	0.04	0.435	0	11.86	0.43	0.15	21.39	0.105
HLA-E	20.405	78.64	284.02	125.07	137.31	130.185	512.18	317.005	232.495	262.525	317.685	277.965
HLA-F	4.445	0.39	1.33	7.45	2.18	21.93	5.92	22.835	8.665	19.47	35.65	10.66
HLA-G	0.37	0.45	0.54	2.65	1.02	3.165	3.01	1.375	0.57	1.31	2.74	6.145
MR1	0.33	0.55	0.42	3	0.935	6.805	0.79	1.605	4.1	2.69	2.86	2.145
HLCS	5.045	3.91	5.8	6.06	3.725	7.745	2.1	2.785	2.82	2.56	2.86	3.67
HLX	0.2	16.5	35.09	4.93	1.64	5.55	104.56	9.415	4.27	13.39	12.695	10.795
HMBS	25.035	10.42	11.76	5.68	25.75	8.835	7.35	8.565	10.38	9.6	10.16	8.145
HMGB1	309.24	210.75	119.65	87.36	65.725	64.5	192.03	111.64	107.515	85.28	109.745	88.01
HMGB2	109.425	49.57	52.63	16.37	50.93	51.985	67.03	59.25	57.83	31.095	60.665	34.19
HMGB3	101.975	39.62	24.42	7.04	12.785	4.14	13.39	11.22	11.18	10.335	12.09	9.08
HMGN1	244.025	181.42	135.37	119.7	135.045	88.29	122.88	142.99	141.555	126.81	134.365	112.57
HMGN2	173.98	66.4	62.51	92.8	204.01	115.75	190.98	139.97	164.605	94.09	152.975	96.79
HMGCL	5.81	6.31	19.02	15.51	11.535	19.025	24.21	20.05	18.7	18.385	18.235	20.44
HMGCR	86.085	48.7	26.25	7.21	16.785	16.715	11.83	18.41	24.28	16.38	23.11	12.96
HMGCS1	114.915	89.24	44.78	8.93	15.325	43.735	13.31	16.365	27.785	14.98	24.665	11.56
HMGA1	2291.19	503.17	597.69	293.85	1707.88	371.885	706.22	319.885	452.48	272.09	403.88	670.265
HMMR	35.625	11.54	10.93	3.02	16.325	8.025	6.23	9.125	14.43	4.745	10.485	4.87
HMOX1	30.48	6.67	8.97	30.36	31.5	83.65	38.54	79.85	96.905	232.505	177.995	33.38
HMOX2	30.965	40.19	36.16	49.13	49.48	26.5	52.61	52.435	52.755	63.3	55.685	77.31
NR4A1	10.645	23.51	10.21	5.99	1.675	28.795	44.13	1.96	2.205	2.695	1.685	2.145
FOXA1	0.015	0	0.45	0.17	0.515	0.01	0.03	0.005	0.015	0.025	0.02	0
HNF4G	0.34	0.07	0.17	0.02	0.095	0.02	0	0	0	0	0	0.02
HNMT	2.27	4.24	2.56	3.3	6.25	24.205	5.19	3.835	3.11	3.64	3.09	4.9
SLC29A2	28.865	24.06	25.7	0.28	1.54	1.36	1.5	0.44	0.69	0.235	0.75	1.18
HNRNPA1	1191.83	682.37	646.43	377.35	811.02	301.965	709.78	608.675	413.055	405.79	476.66	436.74
HNRNPA2B1	504.95	358.73	208.84	164.93	184.77	204.545	205.72	209.225	171.63	171.385	180.49	308.705
HNRNPAB	267.145	126.51	72.86	82.61	117.7	72.065	93.62	125.06	148.37	112.995	138.075	102.36
HNRNPC	372.735	212.71	259.3	148.16	148.115	101.305	178.6	141.355	150.88	134.335	145.39	195.63
HNRNPD	221.38	112.13	77.2	56.37	72.405	59.795	92.22	98.11	77.86	72.445	89.735	93
HNRNPF	156.245	82.53	66.7	65.19	61.4	72.385	79.24	99.835	81.275	80.06	96.665	94.15
HNRNPH1	239.725	181.24	127.7	92.69	83.445	93.045	123.41	134.13	98.51	95.875	103.465	135.535
HNRNPH2	3.91	5.07	3.23	5.27	9.725	9.165	1.81	8.335	6.99	6.57	7.06	11.715
HNRNPH3	104	63.78	47.61	28.03	40.055	42.25	30.27	46.65	47.515	39.465	49.565	50.87
HNRNPK	334.91	221.66	152.22	157.97	174.52	168.57	147.82	214.62	229.01	188.935	236.125	247.4
HNRNPL	309.885	185.38	86.16	104.59	179.41	110.295	120.77	141.71	120.99	127.255	133.155	116.105
HNRNPU	148.975	88.37	50.95	50.9	62.545	52.44	52.21	72.585	66.19	65.29	71.82	84.13
TLX2	0.03	0	0.05	0	0	0	0.02	0	0	0	0.01	0.015
HOXA1	0.015	0.06	1.86	0	1.035	0	0.48	0	0.03	0.01	0	0.02
HOXA2	0.015	0	1.23	0	0.76	0	1.94	0	0	0	0	0
HOXA3	0	0	7.19	0	0.88	0	4.18	0.01	0.005	0.005	0	0.015
HOXA4	0	0	4.69	0	1.835	0	5.51	0.045	0	0.015	0	0
HOXA5	0	0.08	4.52	0	1.16	0	16.81	0.105	0.015	0.03	0	0.035
HOXA6	0	0	1.58	0	0.71	0.07	2.13	0	0	0	0	0.035
HOXA7	0.015	0.23	6.26	0	2.285	0	16.2	0.01	0.01	0	0	0
HOXA9	0.015	3.26	44.81	0.03	3.24	0.015	33.05	0	0	0.01	0	0.04
HOXA10	0.01	5.68	16.28	0.04	1.755	0.04	13.83	0	0.01	0.055	0	0
HOXA11	0	5.09	13.29	0	2.8	0.02	6.73	0	0	0.03	0.01	0
HOXB2	0.025	31.03	20.9	9.18	0	11.235	24.7	2.695	3.995	3.115	4.52	7.42
HOXB3	0.01	19.38	31.35	5.72	0.685	5.825	18.06	1.755	1.19	0.945	1.89	6.77
HOXB4	0.015	19.62	10.95	2.33	0.07	0.785	17.61	1.38	0.83	0.41	1.6	6.375
HOXB5	0	21.52	25.39	0	1.545	0.03	7.18	0.23	0.025	0.135	0.6	1.125
HOXB6	0.015	35.57	23.95	0.03	1.98	0.03	7.59	0.075	0.055	0.03	0.17	0.285
HOXB7	0	12.67	29.75	0	14.06	0.04	54.1	0.035	0.1	0.055	0.155	0.33
HOXC4	0.02	0.08	4.23	0	5.99	0	1.07	0	0	0	0	0.035
HOXC8	0	0.2	1.49	0.02	2.5	0	0.42	0.01	0	0.01	0.02	0
HOXC9	0	0.13	4.92	0	6.935	0	4.88	0	0	0.015	0	0.015
HOXC10	0	0	3.55	0	0.25	0	2.74	0	0.01	0	0	0
HOXC13	0.01	0.71	0.02	0	0.315	0.02	0	0	0.01	0	0.01	0
HOXD3	0	0.03	0.34	0	0.315	0.025	4.51	0	0	0	0	0.01
HOXD4	5	0.08	1.94	0	0.74	0.02	19.58	0	0	0	0	0
HOXD8	0	0	1.78	0	5.585	0.04	16.1	0	0.02	0	0	0
HOXD9	0	1.04	2.33	0	3.11	0.015	5.93	0	0	0	0	0
HOXD10	0	1.38	1.62	0	0.105	0	0	0	0	0	0	0
HP	0	0.29	0.18	0	0	0.665	0	0	0	0	0	0
HPCAL1	4.845	13.99	37.56	30.65	108.305	25.17	54.37	27.02	41	35.895	36.795	57.02
HPD	0.39	0.18	0.28	0.37	0.025	7.24	0.04	0.015	0.15	0.18	0.15	0.08
HPN	6.84	0.63	0.66	0.06	0	0.41	0.4	0.43	0.225	0.18	0.17	0.2
HPRT1	27.585	7.99	11.55	10.5	24.66	17.23	17.78	23.025	25.565	18.395	24.72	16.94
HPS1	13.91	17.02	25.56	39.93	24.8	30.905	46.89	33.025	29.185	35.55	29.275	35.135
HPX	0.035	0.56	0.14	0.42	0	0.525	1.1	0.29	0.35	0.195	0.265	0.345
HRAS	17.535	24.65	13.45	30.01	67.56	29.785	47.33	41.295	55.015	50.36	49.585	39.34
AGFG1	25.705	20.34	15.56	17.15	10.735	14.6	9.53	8.87	9.75	8.575	9.42	16.84
AGFG2	1.995	14.06	49.06	14.87	34.325	10.14	26.15	30.035	14.365	20.225	24.255	71
HRH1	0.105	0.41	0.73	7.29	6.245	10.92	2.41	2.785	3.37	3.965	3.09	1.75
HRC	1.355	0.15	1.17	0.02	0.01	0.105	0	0.02	0.035	0.01	0.02	0.025
HRH2	3.655	1.4	0.25	0.1	0	0.975	0.16	0.03	0.115	0.04	0.08	0.02
PRMT2	19.24	30.66	37.01	37.14	44.73	45.35	47.89	41.45	41.395	38.595	43.19	48.52
PRMT1	275.115	125.75	102.32	84.3	162.745	72.38	129.98	101.435	108.445	102.045	129.13	110.405
HES1	6.365	24.67	13.23	27.51	5.515	12.26	100.59	15.06	7.62	20.99	17.225	15.49
HSBP1	62.9	52.52	42.92	36.47	43.365	44.56	38.63	54.025	40.07	52.69	57.515	43.71
HSD17B1	5.82	5.63	7.62	6.15	6.98	7.665	8.58	7.03	5.925	6.51	6.895	10.19
HSD17B3	0.1	0.06	0.77	0.07	0.01	0.195	0.23	0.065	0.065	0.11	0.065	0.255
HSD17B2	0	0.09	0.08	0	0	0	7.09	0.72	0.165	1.105	1.735	6.215
HSD17B4	103.85	27.16	47.06	26.47	33.96	44.075	22.1	39.825	33.47	36.865	33.005	47.71
HSF1	45.21	52.87	54.05	46.85	120.4	35.255	84.76	38.47	39.19	41.955	42.495	44.28
HSF2	8.145	7.09	5.66	4.34	4.805	4.73	2.81	4.39	4.205	3.525	4.19	4.54
HSF4	0.135	0.75	2.55	2.49	1.1	4.29	3.49	1.1	0.325	0.835	0.26	1.485
DNAJB2	12.385	20.49	17.77	18.7	14.425	32.895	21.86	19.29	20.015	19.815	18.585	19.555
DNAJA1	112.045	94.98	37.03	66.51	63.155	71.255	50.09	82.615	89.23	78.355	84.495	110.51
HSPA1A	38.515	30.18	14.4	40.85	72.45	46.95	19.74	24.285	25.895	29.355	39.54	46.205
HSPA1B	36.94	25.28	17.36	26.14	58.815	47.655	5.58	23.17	31.695	23.385	34.895	30.44
HSPA1L	0.755	0.44	0.65	0.31	0.505	0.73	0.36	0.475	0.31	0.365	0.54	0.535
HSPA2	12.72	15.57	5.18	2.62	1.38	14.59	16.5	1.34	2.44	2.92	1.85	5.73
HSPA4	170.73	59.49	31.68	45.66	74.025	37.67	32	51.565	49.88	55.675	50.31	50.365
HSPA5	177.165	222.99	1252.05	206.81	298.45	147.965	127.73	261.34	268.58	238.05	219.405	206.74
HSPA6	0.01	0.03	0	0.31	0.105	0.825	0.09	0.645	0.895	0.7	1.965	0.105
HSPA8	1586.17	611.25	293.1	710.35	984.07	528.47	469.27	648.325	853.845	612.585	741.495	560.865
HSPA9	232.225	62.82	71.26	54.74	127.815	68.035	36.93	60.115	78.55	70.61	73.545	61.145
HSPB1	106.5	594.31	417.74	470.03	964.34	318.055	2965.16	576.61	572.895	753.04	586.6	624.895
HSP90AA1	743.915	357.31	121.07	237.05	368.485	235.84	231.2	299.17	335.635	298.19	305.33	217.74
IGSF3	8.705	12.78	3.19	1.22	0.035	3.525	0.85	0.435	0.945	0.53	0.795	0.49
HSP90AB1	1397.22	649.47	468.53	502.82	559.045	355.62	496.04	561.51	559.595	506.495	558.28	455.875
HSPD1	536.275	174.18	91.15	100.01	161.705	92.82	81.9	146.435	158.995	120.48	155.515	98.7
HSPE1	241.72	73.54	24.54	41.04	56.855	53.265	51.01	66.86	77.55	59.57	70.69	62.185
DNAJB1	41.085	33.74	28.72	43.53	120.395	45.26	22.25	30.545	43.015	32.54	36.7	32.83
DNAJC4	13.43	18.26	38.51	24.66	31.365	20.52	48.58	22.135	13.28	16.49	16.395	25.505
HSPG2	12.25	127.79	427.63	888.07	43.805	75.94	327.81	983.69	571.1	693.045	588.865	933.26
NDST1	15.475	40.65	45.03	43.67	21.81	19.31	20.47	38.425	28.605	52.85	50.375	56.34
FOXN2	5.985	4.07	3.33	3.37	3.975	4.485	2.44	4.2	5.09	3.985	4.94	4.655
HTR1B	0.55	0.16	1.07	0.59	0.125	0	2.69	2.125	0.56	0.555	0.09	1.25
HTR1D	0.995	2.24	0.29	0.1	2.99	0.06	0.29	0.125	0.06	0.145	0.11	0.235
HTR2B	0.055	5.4	1.64	2.39	0	17.97	4.13	20.28	17.245	30.915	17.98	41.215
HTR6	0.935	0	0.02	0	0.04	0.025	0.02	0	0.005	0.005	0.005	0.025
HTR7	1.135	0.88	0.39	0.54	0.79	0.475	0.72	0.675	1.315	0.545	0.88	0.605
HUS1	8.395	6.97	3.11	8.54	4.275	5.49	7.07	8.96	9.85	8.985	9.11	7.67
TNC	4.685	33.62	0.88	0.29	0.035	52.945	0.5	0.655	1.965	1.615	5.34	0.455
HYAL1	14.385	9.46	17.37	8.55	3.115	9.985	13.57	2.575	7.5	1.68	3.81	9.305
IAPP	0.935	1.24	1.38	0.57	0.35	0.305	2.39	0.44	0.32	0.415	0.33	0.485
IARS	101.075	38.9	67.89	54.07	48.73	37.715	17.4	39.47	50.41	45.3	46.505	31.385
ICA1	15.665	8.37	22.6	3.87	10.895	0.385	34.67	12.18	5.93	8.715	8.725	15.935
ICAM1	2.57	3.61	27.23	68.36	9.625	20.505	26.45	17.65	15.115	57.365	9.91	15.495
ICAM2	0.975	5.23	28.9	39.97	116.505	7.44	519.9	177.02	173.545	211.575	188.74	142.505
ICAM3	12.99	4.15	12.76	4.67	12.355	6.21	5.03	7.15	5.65	5.935	6.18	5.67
ICAM4	1.38	1.2	3.25	0.74	0.535	1.315	2.64	0.82	0.645	1.015	0.67	1.43
MRPL58	24.825	13.35	10.6	11.38	32.655	13.375	23.31	18.6	22.33	16.96	21.95	17.27
ID1	58.885	245.22	624.23	135.42	71.89	147.285	301.69	95.05	137.17	90.72	96.545	235.85
ID2	10.715	50.14	34.78	25.62	0.73	146.145	14.13	18.17	15.615	19.23	16.23	43.42
ID3	45.535	199.07	563.9	188.65	13.095	113.415	438.4	165.61	149.67	151.28	158.64	197.18
IDE	17.125	12.16	8.83	12.74	8.31	10.235	7.81	11.095	10.915	10.875	10.47	11.385
IDH1	231.41	78.87	82.94	30.76	24.81	67.395	39.44	39.91	43.62	52.065	58.275	49.59
IDH2	28.35	98.37	151.12	31.97	30.845	23.495	56.34	39.21	51.925	38.38	49.62	34.43
IDH3A	15.945	10.37	9.82	10.65	22.115	14.4	11.99	16.09	20.02	16.59	20.095	14.825
IDH3B	52.81	35.19	39.14	24.63	93.175	30.17	56.64	38.545	41.245	39.93	40.445	44.56
IDH3G	26.595	25.32	38	37.75	46.285	36.975	63.82	32.075	36.155	35.265	36.93	38
IDI1	79.805	66.02	40.45	18.64	16.395	32.385	34.14	31	48.275	29.72	36.595	27.11
IDS	15.395	47.01	19.25	28.18	38.185	35.73	10.91	15.88	18.07	22.35	17.355	13.19
IDUA	1.86	2.51	6.05	16.84	6.78	18.05	20.29	9.955	4.055	11.505	5.835	10.745
CFI	0.285	0.66	0.32	7.32	0.095	5.935	38.31	15.1	17.345	16.535	15.575	22.66
IFI16	0.655	67.29	91.92	76.69	66.085	112.39	129.67	86.73	83.54	82.62	102.605	119.3
IFI27	0.34	2.41	1.97	112.67	214.095	47.625	229.07	268.87	255.66	372.145	291.935	345.44
IFI35	2.51	1.06	6	15.36	32.99	31.435	20.57	12.39	9.61	12.48	12.04	13.735
SP110	4.03	1.69	1.51	11.72	10.48	9.185	10.77	8.345	6.645	8.975	7.23	6.99
IFIT2	0.07	0	0.24	4.24	4.955	5.135	2.64	4.42	3.27	5.335	3.62	9.125
IFIT1	0.975	0.26	0.88	4.91	3.33	4.53	1.83	1.775	2.025	1.23	1.965	3.19
IFIT3	0.79	1.61	10.26	13.49	15.36	27.445	15.53	8.95	8.96	9.225	9.75	13.655
IFNAR1	5.78	13.44	14.88	16.49	9.445	23.475	12	12.335	14.09	12.26	14.59	14.835
IFNAR2	8.41	19.76	18.27	14.93	6.645	15.535	17.85	24.78	26.925	20.54	25.685	29.145
IFNGR1	12.34	27.69	40.74	45.67	8.39	32.875	32.2	30.465	26.335	30.32	26.89	20.515
IFNGR2	15.735	31.52	25.75	37.82	26.065	38.83	32.52	29.195	31.105	33.845	28.405	34.265
IFRD1	36.395	16.63	28.31	11.24	10.355	17.2	7.85	9.885	13.7	10.245	11.41	12.965
IGBP1	20.025	25.36	26	24.16	34.665	22.335	41.05	32.535	23.43	27.805	29.27	32.955
IGF1	0.445	2.56	0.58	0.55	0.09	1.24	0.53	0.36	0.145	0.61	0.115	0.165
IGF1R	12.185	16.39	9.49	11.18	5.435	7.84	6.82	6.915	4.32	6.29	5.23	6.265
IGF2	2.69	151.66	457.35	16.73	0.01	0.465	44.92	1.55	0.915	4.01	0.98	0.425
IGF2R	16.075	34.19	27.32	34.75	9.18	24.845	11.88	27.295	28.05	38.265	28.115	27.68
IGFALS	0.07	0	0.13	0.02	0.02	0.09	0.07	0.045	0.03	0.02	0.01	0.015
IGFBP1	0	0.29	4.54	0.53	1.655	3.21	0	0.09	0.515	0.92	0.3	0.185
IGFBP2	238.18	409.41	590.07	42.98	0.24	37.385	228.88	38.955	46.78	22.27	18.385	19.915
IGFBP3	1.46	194.96	273.63	263.06	222.06	575.77	2.95	21.83	52.48	61.34	47.825	26.96
IGFBP4	46.51	368.56	1070.8	268.72	190.74	172.49	629.77	485.835	356.815	379.745	436.2	591.315
IGFBP5	0.195	144.75	50.2	3.24	0	54.09	0.1	0.515	1.475	1.495	0.44	0.6
IGFBP6	3.945	2.07	12.98	43.53	517.48	100.39	6.8	9.325	62.96	22.395	29.015	25.415
IGFBP7	3.875	205.86	12.15	1064.15	123.925	1212.28	619.79	517.105	584.33	697.325	486.475	338.29
CYR61	14.64	70.2	40.96	235.72	207.33	224.68	164.21	304.955	284.495	303.505	245.06	318.77
IGHMBP2	7.095	5.59	6.12	4.45	5.45	4.835	5.97	4.74	4.315	5.16	5.31	8.13
RBPJ	37.45	14.75	9.32	9.95	4.865	15.565	10.75	7.285	9.825	7.395	9.4	12.05
IK	54.28	55.56	47.11	45.8	84.58	43.99	55.02	51.805	41.66	44.03	45.465	52.62
IKBKB	9.045	10.34	12.57	10.57	9.085	26.44	21.84	13.065	13.785	12.16	13.585	21.79
IL1A	0.44	0.95	7.02	4.2	1.805	0.285	0.02	0.03	0.15	1.025	0.095	0.02
IL1B	0	0.09	0.38	75.01	0.275	2.21	0.11	0.52	0.17	3.225	0.225	1.155
IL1R1	0.13	0.69	2.97	83.34	0.04	214.76	6.84	46.965	76.545	33.49	46.84	64.17
IL1RAP	2.55	4.37	3.11	5.54	2	9.255	1.32	2.31	3.755	3.27	2.87	2.14
IL1RN	0	0	0	0.03	0.03	8.185	0	0.04	0.065	0.065	0.065	0
IL2RA	0.135	0.19	0.13	0.17	0.125	0.19	0.37	0.225	0.115	0.345	0.135	0.155
IL2RB	0.825	6.41	1.57	0.03	0.01	0.16	0.05	0.025	0.04	0.015	0.02	0.02
IL2RG	0.02	0.04	0.07	0	0.065	0.09	0.11	0.255	0.46	0.3	0.72	0.2
IL3RA	0.88	2.93	47.75	5.33	1.125	0.57	76.22	17.545	6.985	12.3	12.305	15.325
IL4R	9.705	36.21	48.41	31.1	19.745	36.365	38.8	26.29	23.25	26.54	27.735	38.335
IL6	0.53	1.01	0.8	33.32	1.955	53.015	3.27	7.345	8.62	44.71	8.415	8.76
IL6R	1.905	1.96	2.12	1.93	4.505	4.29	4.03	3.9	3.81	2.425	4.545	3.215
IL6ST	2.545	32.39	55.83	152.61	16.285	209.6	45.87	147.705	127.03	130.175	142.28	130.23
IL7	0.23	0.53	0.01	1.69	0.07	10.115	0.04	2.71	2.22	1.395	2.305	3.47
IL7R	0	1.44	5.03	0.02	3.02	0.94	0.08	0.15	0.205	0.385	0.145	0.085
CXCL8	0.09	0.04	0.8	105.57	11.535	28.24	1.42	29.6	59.29	93.055	35.35	61.215
CXCR2	0.875	0.49	0.68	0.92	0.16	0.37	2.24	1.065	0.26	0.555	0.56	0.47
IL9R	1.325	1.05	0.51	0.17	0.22	0.725	0.63	0.185	0.12	0.125	0.105	0.26
IL10	0.78	0.76	1.05	0.63	0.455	0.33	1.43	0.42	0.43	0.45	0.265	0.285
IL10RA	0.035	0.02	0.4	0.03	0.04	0.265	0.43	0.345	0.72	0.565	0.23	0.275
IL10RB	2.45	7.67	12.27	14.83	13.835	18.74	14.97	13.81	17.31	18.405	16.19	16.36
IL11	1.095	10.93	1.56	1.14	0.155	4.005	0.54	0.265	0.335	0.605	0.415	0.35
IL11RA	1.065	6.19	8.47	9.89	1.87	30.805	12.01	10.76	7.09	6.565	6.56	4.275
IL12A	0.295	0.15	0.04	0.11	0.655	0.75	0.61	0.465	0.58	0.375	0.75	0.25
IL12B	0	0	0	0	0.02	0.01	0.06	0	0.005	0.02	0.02	0.01
IL12RB1	1.41	2.19	1.89	1.1	0.63	1.965	2.31	1.67	0.91	1.08	1.075	1.09
IL12RB2	0.935	0.41	0.65	0.18	0.065	0.22	0.59	0.005	0.02	0.03	0.04	0.19
IL13RA1	14.885	56.47	69.69	33.59	32.74	40.52	27.84	33.455	43.57	33.975	31.71	36.985
IL13RA2	0.3	1.34	0.21	0.27	0.035	119.62	0	2.535	16.9	5.485	7.17	1.265
IL15	16.055	3.32	2.11	0.93	3.05	2.02	4.04	1.555	1.785	1.575	1.56	1.585
IL15RA	1	0.22	1.32	14.74	0.47	17.925	24.39	15.445	26.57	14.52	22.045	28.185
IL16	0.505	0.59	4.72	1.26	0.025	2.055	0.56	0.92	0.55	0.62	1.215	1.255
TNFRSF9	0.645	0.87	1.08	1.23	0.27	0.48	1.18	0.7	0.54	0.525	0.465	0.555
IL18	1.085	0.96	2.16	0.59	29.475	0.34	1.23	0.89	1.78	1.375	1.205	0.27
FOXK2	19.655	21.79	22.12	14.45	21.61	10.355	18.21	12.865	14.16	13.68	16.035	14.325
ILF2	269.19	150.08	131.7	84.18	103.01	60.6	119.3	98.1	108.995	89.82	106.26	101.54
ILF3	196.34	119.32	72.68	61.77	122.63	52.725	69.56	72.795	71.18	62.115	78.23	87.53
ILK	53.065	101.76	71.11	103.79	119.25	107.75	98.72	73.47	99.435	91.82	92.21	85.205
IMPA1	9.725	5.41	6.8	4.54	6.665	6.165	3.37	7.63	7.425	7.14	6.695	7.275
IMPA2	31.74	8.65	3.89	2.62	4.44	6.07	6.24	4.035	3.805	1.72	3.565	2.625
IMPDH1	15.415	18.55	24.06	30.56	30.39	26.135	55.22	39.705	48.91	46.05	50.93	50.785
IMPDH2	237.13	111.95	127.46	100.61	245.16	67.75	132.95	95.845	100.93	72.06	93.43	66.145
IMPG1	0.2	0.19	0.3	0.16	0.065	0.055	0.05	0.17	0.085	0.11	0.125	0.22
INCENP	23.695	15.73	9.37	4.91	17.755	7.34	4.94	9.05	10.43	6.885	9.84	6.64
IDO1	18.145	1.82	2.06	0.95	0.285	1.2	2.92	0.665	0.34	1.35	0.455	0.065
ING1	12.295	9.93	10.44	3.29	3.685	8.47	3.41	2.875	4.15	3.36	3.775	4.86
ING2	13.99	7.56	6.33	4.05	2.14	6.295	5.78	2.255	3.01	2.35	2.235	4.145
INHBA	0.085	11.26	0.59	2.05	4.85	6.32	2.51	2.365	6.625	7.055	6.39	1.875
INHBB	0.125	0.04	0.92	1.45	0	0.495	1.86	1.575	0.16	1.78	1.375	0.5
INHBC	0.38	0.02	0.05	0.02	0.015	0.04	0	0	0.01	0.005	0	0.01
INPP1	1.895	10.36	21.32	7.78	27.74	12.805	20.1	22.78	21.88	16.61	21.53	27.915
INPP4A	6.915	6.2	5.58	5.67	6.67	6.05	6.5	4.895	6.44	5.33	6.875	8.105
INPP5A	12.635	20.05	26.69	8.4	9.82	9.275	14.78	10.175	9.165	10	9.95	9.5
INPP5B	7.01	5.94	9.32	5.4	3.805	5.71	7.28	3.64	3.71	2.625	4.21	3.785
INPP5D	0.12	0.6	4.83	3.14	0.215	0.275	13.62	8.88	6.385	6.52	8.865	10.22
INPPL1	25.59	61.83	56.43	39.91	28.245	28.11	32.88	26.535	22.16	30.365	27.045	39.455
INSIG1	37.695	53.73	30.31	12.73	42.355	56.155	30.21	24.875	39.805	26.095	37.935	14.38
INSR	4.07	2.77	8.94	4.79	2.445	2.81	14.58	1.62	1.345	2.31	1.28	1.055
INSRR	5	0.06	0.05	0	0	0.115	0	0	0	0.005	0	0.005
EIF3E	308.14	148.07	139.53	133.16	166.71	105.12	184.64	182.205	137.94	147.69	160.82	174.4
IPP	1.83	2.19	1.8	2.78	3.26	5.17	1.16	2.375	3.1	2.52	3.08	2.87
IRAK1	39.16	53.59	38.61	50.21	106.31	84.845	48.83	56.165	79.855	52.95	69.895	57.095
ITGA6	30.945	37.39	38.63	9.97	49.77	18.115	21.75	28.935	25.89	33.08	37.46	45.79
IRAK2	1	0.86	3.08	5.27	38.55	8.41	5.17	4.8	5.285	6.955	8.06	7.735
IREB2	23.355	16.06	10.01	9.73	8.15	8.31	4.52	12.195	11.54	11.75	12.595	12.7
IRF1	3.445	5.01	8.24	13.24	24.445	13.335	16.23	6.03	4.94	6.91	6.69	10.015
IRF2	8.36	4.02	9.47	10.05	7.855	17.23	14.6	11.34	9.545	9.845	12.08	11.66
IRF3	71.465	39.45	29.81	30.94	41.445	32.915	42.06	27.455	22.58	28.32	23.74	36.69
IRF4	0.685	0.03	0.1	0	0.01	0.06	0.03	0.015	0.03	0.02	0.015	0.015
IRF5	0.31	0	0.22	0.17	0.02	0.54	0.52	0.15	0.275	0.43	0.16	0.14
IRF6	5.725	4.86	4.24	7.72	0.06	3.91	6.95	12.825	8.67	8.325	8.97	1.16
IRF7	6.28	4.25	6.91	11.66	23.31	9.29	15.07	6.285	4.3	5.715	5.485	7.63
IRS1	5.02	8.04	5.54	5.47	0.325	17.675	0.04	0.665	0.855	1.635	2.14	0.465
ISG20	1.485	0.49	8.23	2.35	31.56	9.035	22.91	1.245	0.745	2.085	2.76	1.99
ISLR	0.535	1.42	0.82	69.27	0	343.97	0.03	6.455	23.37	9.605	6.635	11.57
ITGA1	1.465	28.72	56.93	5.19	1.74	24.51	0.67	5.92	10.845	8.2	14.235	18.045
ITGA2	1.665	31.17	14.71	24.93	9.91	43.51	5.84	20.225	27.305	30.33	30.645	36.735
ITGA2B	2.7	0.3	2.27	0.08	0.15	0.11	0.34	0.105	0.055	0.085	0.055	0.15
ITGA3	9.96	67.11	52.13	150.68	182.265	89.65	37.16	42.74	79.895	74.135	68.435	38.845
ITGA4	0.835	10.86	8.73	4.98	3.77	0.66	0.07	4.33	3.85	1.91	1.55	0.73
ITGA5	13.495	208.01	495.62	284.08	481	152.995	462.4	317.695	735.87	559.25	487.55	320.43
ITGA7	12.635	2.71	2.37	1.44	0.23	32.98	0.41	0.435	2.065	1.515	0.585	0.155
ITGA9	1.215	5.77	29.66	4.83	0	1.555	0.46	18.535	24.735	14.915	27.065	20.83
ITGAE	1.85	1.81	1.56	1.13	1.565	2.345	2.86	3.03	3.82	2.825	3.24	3.405
ITGAL	0.235	0.3	0.27	0.17	0.095	0.25	0.69	0.185	0.27	0.22	0.165	0.2
ITGAM	0.22	0	0.03	0	0.025	0.33	0.06	0.04	0.175	0.235	0.065	0.005
ITGAV	8.17	134.41	22.45	81.65	12.4	33.31	9.98	46.205	69.36	74.19	47.755	38.695
ITGAX	0.475	0.66	1.63	0.16	1.66	0.955	0.74	0.6	0.455	0.98	0.36	0.21
ITGB1	176.785	517.45	518.2	644.9	136.495	760.04	262.15	475.165	599.22	651.615	553.935	566.18
ITGB2	0.315	1.56	8.23	0.19	0.07	1.855	1.06	0.84	2.07	2.455	0.84	0.085
ITGB3	0.05	0.75	2.98	38.24	12.035	15.17	6.62	32.395	57.8	50.115	38.105	86.25
ITGB4	1.195	3.49	0.46	4.14	28.305	3.125	26.9	4.165	10.01	0.91	3.855	5.735
EIF6	116.945	66.61	48.66	70.01	510.075	69.875	100.09	82.63	105	92.48	106.175	82.755
ITGB5	60.1	64.41	86.44	66.39	76.315	148.07	20.93	41.595	70.07	57.21	63.5	45.575
ITGB6	5	3.81	0.04	0.01	0.135	0.025	0	0.005	0.025	0.01	0.01	0
ITGB7	0.04	0.05	0.68	0.19	0.255	0.56	0.25	0.08	0.195	0.055	0.13	0.08
ITGB8	0.405	0.64	0.13	6.77	0.505	5.37	0.52	0.52	0.215	0.835	0.285	0.265
ITIH2	0.04	0.02	0.03	0	5	0.065	0.1	0.01	0.035	0.03	0.04	0.035
ITIH3	0.02	0	0	0.13	0	0.295	0	0.025	0.055	0.07	0.01	0.03
ITIH4	0.405	0.16	0.88	0.36	0.32	1.99	1.24	0.72	0.19	0.39	0.3	0.51
STT3A	78.045	74.89	89.55	79.32	59.85	72.695	62.79	52.165	48.6	51.765	48.48	73.22
ITPA	19.77	19.13	13.76	18.58	67.98	30.26	40.6	31.81	35.77	37.355	42.605	30.565
ITPK1	57.395	19.05	21.42	36.3	67.305	27.885	45.7	22.815	26.705	22.865	22.655	18.235
ITPKA	0.245	0.36	0.79	0.31	3.515	0.765	0.21	0.92	0.885	1.055	2.315	1.88
ITPKB	3.71	21.1	28.5	11.7	9.075	7.365	17.23	16.165	5.745	13.91	14.055	11.515
ITPR1	1.09	1.75	1.36	2.42	4.38	5.3	2.43	4.66	4.965	3.095	3.745	3.085
ITPR2	7.6	3.76	1.65	7.41	11.685	6.815	5.77	7.925	7.95	5.775	6.44	6.765
ITPR3	14.395	5.56	7.55	13.4	35.97	28.59	13.25	20.8	27.54	24.125	22.855	31.77
IVD	20.23	11.93	12.76	13.78	12.495	15.95	15.1	15.56	13.395	12.075	15.27	15.47
JAG2	3.825	13.05	50.56	8.97	0.375	0.65	16.96	10.305	3.4	15.235	6.75	13.26
JAK1	12.48	58.19	94.38	44	62.465	49.245	40.06	93.57	96.16	120.68	109.195	136.235
JAK2	1.55	3.18	3.3	8.07	1.18	8.075	1.23	4.69	5.37	3.725	4.115	5.935
JAK3	2.185	2.29	6.36	4.09	0.47	3.525	4.68	2.63	1.035	1.595	3.8	3.895
JARID2	74.51	15.42	17.88	4.61	1.675	2.775	4.8	4.405	2.96	3.91	4.28	5.39
JUN	7.25	41.7	64.16	52.64	51.725	88.085	17.35	48.715	43.315	53.26	48.17	71.2
JUNB	4.6	84.17	91.25	80.74	29.615	140.585	61.31	19.34	16.49	28.58	21.66	38.765
JUND	27.21	76.28	96.05	76.25	57.135	47.79	105.54	38.205	36.045	47.815	45.895	37.845
JUP	46.51	238.37	212.41	92.53	58.36	45.92	338.78	85.91	28.56	105.705	78.945	82.37
ANOS1	23.41	0.84	0.53	4.04	0	11.6	0.36	1.2	2.92	0.86	0.58	1.46
CD82	3.255	3.85	20.81	7.1	60.35	49.545	20.42	12.2	12.575	15.09	22.145	17.75
KARS	142.14	69.64	61.27	62.8	85.085	49.35	73.27	68.535	76.49	66.465	75.205	63.565
KCNA3	0.505	0.78	0.02	0.02	5	0.105	0	0.05	0.02	0.02	0.04	0.03
KCNA7	0.59	0.86	0.43	0.39	0.12	0.26	0.77	0.34	0.25	0.245	0.255	0.27
KCNB1	0.21	0.05	0.07	0.25	0.13	0.15	0.06	0.025	0.025	0.04	0.035	0.015
KCNC3	1.07	1.65	1.72	0.13	0.06	0.81	0.15	0.225	0.095	0.25	0.19	0.485
KCNC4	3.74	2.23	14.11	3.32	2.12	8.585	5.96	5.24	5.46	6.42	4.34	18.02
KCND1	4.2	5.17	9.37	2.1	0.3	2.405	2.34	0.385	0.555	0.4	0.385	0.565
KCND3	0.14	0.29	0.27	0.16	0.025	3.925	0.3	0.04	0.07	0.03	0.09	0.085
KCNE1	0	0.03	0	0	0	0.01	0.01	0.02	0.125	0.075	0.045	0.015
KCNG1	15.78	23.78	18.95	2.6	2.52	1.405	0.06	0.91	1.74	1.98	1.19	1.265
KCNH1	0.045	0.43	0.04	0.01	0.01	0.03	0.01	0.01	0	0.005	0	0.025
KCNH2	3.495	5.21	8.55	0	0.135	0.145	0	0.005	0.015	0.02	0	0.07
KCNJ2	0.175	6.53	0.35	0.93	0.63	0.06	4.38	2.1	2.185	4.96	2.865	1.4
KCNJ3	0.13	0.19	0.21	0.1	0.05	0.05	0.11	0.095	0.05	0.075	0.03	0.065
KCNJ5	0.39	0.55	0.37	0.2	0.325	0.425	0.8	0.505	0.43	0.64	0.395	0.26
KCNJ11	2.01	0.51	0.48	0.24	0.11	0.23	0.77	0.35	0.24	0.235	0.22	0.23
KCNJ12	0.72	0.21	0.23	0.06	0.015	2.475	0.69	0.245	0.78	0.245	0.41	0.65
KCNJ14	0.25	0.27	0.23	0.25	0.485	0.215	0.22	0.115	0.255	0.09	0.19	0.18
KCNJ15	0	0.93	0.58	0.02	0.205	0.765	1.59	0.115	0.165	0.17	0.21	0.25
KCNK2	0.345	0	0.04	0.01	0.13	0.115	0.02	0.025	0.035	0.025	0.06	0.015
KCNK3	0.275	0.23	0.31	0.21	0.07	2.45	0.55	0.2	0.075	0.14	0.055	0.19
KCNMA1	2.125	5.89	1.33	2.22	68.3	33.895	0.06	2.85	10.88	6.06	6.29	0.655
KCNN1	3.25	1.95	5.71	0.05	0.06	0.405	0.08	0.04	0.025	0	0.02	0
KCNN2	14.02	10.95	5.6	1.4	4.77	0.345	0.94	1.715	1.055	5.105	2.9	5.285
KCNN3	0.285	0.27	1.85	0.39	1.075	0.22	2.82	1.405	1.47	0.775	1.83	1.93
KCNN4	0.26	0.4	0.08	0.45	1.075	5.775	0.62	0.21	2.325	0.635	0.965	0.07
KCNQ1	0.675	0.12	2.76	0	0	0.135	1.03	0.12	0.16	0.17	0.04	0.02
KCNQ3	0.28	0.03	0.01	0	0.08	0.035	0.08	0	0.005	0	0.005	0
KCNS1	0.985	4.95	0.33	0.2	0.01	0.28	0.08	0.09	0.285	0.1	0.105	0.11
KCNS2	0.01	0	0	0	5	0.23	0.05	0.14	0.08	0.465	0.13	0.04
KCNS3	9.055	0.39	1.31	0.59	0.035	5.34	0.92	1.62	1.435	1.54	2.11	3.05
KDR	29.14	213.85	423.99	48.48	3.3	1.71	11.54	81.805	25.9	96.24	83.67	73.78
KHK	4.65	0.92	3.4	0.36	3.105	1.24	5.24	1.125	1.83	0.67	1.35	1.55
KIF2A	25.42	19.15	12.67	9.34	8.82	8.965	6.79	11.83	9.67	10.27	10.365	11.675
KIF3C	12.43	28.91	19.48	15.24	10.945	17.85	7.85	9.745	10.76	12.435	11.2	16.865
KIF5A	4.755	0.19	0.14	0.26	0.035	1.24	0	0.03	0.04	0.1	0.055	0.09
KIF5B	28.15	77.68	84.44	40.01	22.205	37.27	27.05	46.73	54.795	53.1	49.56	47.205
KIF5C	13.2	5.62	1.91	0.01	0.75	0.965	0.03	0.015	0.035	0.02	0.015	0.01
KIFC3	2.39	17.36	14.76	17.75	22.415	19.235	10.25	11.87	17.145	20.23	15.43	14.19
KISS1	0	1.51	0	0	0.035	0.04	2.96	0.775	1.5	1.455	1.885	1.62
KIT	5.59	2.26	2.8	5.44	0	0.345	3.46	16.595	2.39	17.555	16.74	3.47
KLRD1	3.3	4.3	3.81	2.35	0.815	1.93	4.47	1.805	1.325	1.12	1.435	2.075
KLC1	33.385	44.42	38.22	49.62	50.31	57.84	39.52	48.92	56.09	59.035	57.035	50.315
KIF11	22.515	12.58	7.39	4.43	9.805	8.115	5.78	8.835	10.31	5.45	8.8	4.415
KIFC1	51.485	31.63	18.79	5.81	14.705	18.36	17.04	11.95	18.61	7.995	15.9	9.665
KIF22	58.09	30.6	21.83	7.45	42.825	14.965	22.58	15.625	21.9	9.825	19.77	10.17
KPNA1	13.83	18.33	14.91	18.15	26.005	16.88	13.35	15.57	17.585	17.445	17.005	20.99
KPNB1	167.735	91.61	67.52	88.83	85.05	76.25	62.14	117.4	124.145	120.5	116.31	93.625
KPNA2	294.875	150.88	91.56	69.57	170.98	56.605	89.77	106.075	118.105	96.9	106.31	61.94
KPNA3	24.855	22.54	18.29	18	12.975	17.005	14.47	21.435	22.285	23.605	21.7	23.815
KPNA4	15.78	14.74	10.51	11.36	17.34	8.96	8.46	12.855	13.935	14.775	14.3	10.47
KPNA5	4.1	2.27	1.6	2.09	1.14	2.78	2.03	2.7	2.27	2.01	1.985	2.65
TNPO1	44.355	50.02	19.18	58.49	40.625	32.965	13.26	77.18	71.925	69.75	87.3	85.92
IPO5	101.965	46.23	36.31	40.91	305	40.125	25.76	40.975	51.56	40.02	44.75	29.87
KRAS	16.185	16.88	11.03	6.59	17.64	6.84	4.95	6.57	8.105	5.64	8.39	9.55
KRT7	1.86	54.17	0.41	223.79	789.27	1.02	0.63	11.73	32.89	72.88	13.605	87.825
KRT8	358.135	1938.11	266.11	6.48	739.905	10.865	12.57	4.235	2.945	2.285	5.39	4.695
KRT10	5.6	4.34	5.01	6.87	11.75	9.9	13.98	12.73	13.61	12.39	16.03	9.01
KRT14	0.105	2.05	0.04	0.03	0.06	0.465	0.13	1.55	1.57	1.955	0.54	0
KRT15	0.065	0.45	0	0.36	12.75	0.875	0.15	0.245	0.185	0.415	0.23	0.12
KRT18	442.325	1496.33	197.45	39.81	633.535	1.885	100.58	21.645	19.37	28.89	34.62	36.9
KRT19	51.86	304.18	43.76	4.49	0.095	7.72	0.92	1.56	0.99	3.105	0.95	1.885
KRT81	0.04	0.07	0	0	0.25	0.015	0	0	0.01	0	0	0.06
KRT83	0.015	0	0	0.08	0.025	0	0	0	0.015	0	0	0
KTN1	47.615	62.89	35.92	45.69	42.75	52.825	35.17	68.005	54.14	58.895	50.36	96.085
L1CAM	11.94	22.16	2.36	0.32	0	4.575	0.04	0.215	1.55	1.31	0.995	0.41
AFF3	1.165	1.19	0.9	0.62	1.795	1.1	1.22	0.305	0.175	0.18	0.175	0.23
LAG3	1.385	0.63	0.54	0.31	0.215	0.205	1.29	0.085	0.095	0.185	0.05	0.385
LAIR1	1.02	1.6	0.8	0.49	0.045	0.805	5.21	0.665	0.895	0.95	0.5	0.275
LAMA2	2.125	0.46	0.59	15.21	0.12	20.205	0.06	4.41	9.175	5.1	9.01	1.925
LAMA3	0.17	0.07	0.02	0.69	7.97	2.54	3.24	0.415	0.535	0.52	0.475	0.265
LAMA4	0.615	9.76	5.17	53.29	127.76	141.34	168.73	97.405	61.875	110.075	94	130.405
LAMA5	14.855	35.13	54.58	79.51	49.155	32.54	14.69	28.615	35.965	30.925	31.79	59.005
LAMB1	20.91	115.6	95.26	218.22	118.465	187.795	107.36	195.53	145.76	180.435	152.515	203.325
LAMB2	11.225	30.27	47.92	68.91	32.945	97.53	72.88	66.665	56.89	78.13	64.6	92.855
LAMB3	0.5	0.57	0.29	1.79	13.33	18.325	0.43	0.685	2.41	1.35	2.6	0.63
LAMC1	25.125	71.8	71.87	156.33	85.465	185.79	51.94	92.585	102.86	130.765	123.635	103.2
LAMP1	80.455	106.94	122	284.6	105.8	255.295	201.03	270.215	224.61	287.41	225.26	312.045
LAMC2	2.87	9.89	0.7	0.59	1.435	4.195	4.52	0.44	1.23	0.81	2.565	0.43
LAMP2	14.2	28.73	24.81	50.22	72.09	63.765	25.98	54.975	53.66	56.13	47.815	53.88
RPSA	1003.72	593.71	573.08	753.86	3038.95	576.195	1547.24	850.325	1065.53	765.15	1055.02	979.085
STMN1	267.41	241.3	207.68	80.99	146.13	78.62	199.51	108.81	117.55	90.405	128.485	85.625
LASP1	73.925	117.84	74.9	131.83	165.965	87.705	84.83	118.875	118.17	133.245	118.505	128.63
LBR	30.395	28.43	27.79	11.42	14.82	9.485	16.67	30.605	24.465	16.47	30.145	26.58
LCAT	3.85	10.11	7.98	8.95	1.405	7.62	16.02	6.585	2.76	5.53	2.62	4.815
LCP1	4.53	32.14	1.21	0.14	0.07	0.93	0.78	1.38	4.39	3.195	1.46	0.105
LCT	5	0.01	0	0.01	0.035	0	0	0.005	0	0.005	0.005	0.005
LDHA	211.175	173.35	71.12	222.6	579.32	291.975	155.77	202.455	340.565	234.32	261.785	234.435
LDHB	610.405	316.79	213.1	182.05	922.08	207.805	233.64	281.95	295.145	275.05	306.74	325.63
LDHC	0.68	0.12	0.36	0.05	0	0.02	0	0.14	0.02	0.04	0	0.115
LDLR	36.535	59.07	60.32	32.04	89.52	83.435	36.87	33.43	46.515	46.15	43.935	24.355
LEP	0.195	0.08	0.15	0.06	0	0.05	0.24	0.06	0.035	0.02	0.045	0.04
LEPR	3.54	12.56	16.26	13.83	0.775	10.59	18.79	34.76	41.18	13.59	33.735	24.05
LETM1	15.285	13.78	8.7	11.98	14.91	9.015	11.23	13.69	13.37	13.66	13.705	14.915
LFNG	9.34	10.62	20.64	8.61	4.435	0.725	2.67	10.47	8.305	7.815	10.865	12.555
LGALS1	44.105	507.14	790.24	2061.33	2466.46	1893.69	2238.96	1660.62	2183.2	2571.53	2166.07	1394.39
LGALS2	0.06	0.26	0.67	0.31	0.095	0.43	1.07	0.195	0.32	0.285	0.09	0.495
LGALS3	2.84	7.31	3.95	66.01	123.26	79.985	94.7	60.615	73.915	89.47	58.715	48.21
LGALS3BP	32.635	1.99	3.49	223.26	57.065	152.61	0.66	17.475	22.52	32.16	28.385	13.185
LGALS4	0.07	0.12	0.35	0.08	0.075	0.13	0.27	0.02	0.04	0	0.075	0.09
LGALS8	7.17	14.22	19.74	19.29	13.44	16.7	22.96	20.85	12.73	12.795	13.5	22.395
LGALS9	0.385	4.52	4.01	21.1	0.49	17.19	227.19	30.545	33.18	30.265	36.845	37.185
LHB	0.335	0.14	0.91	0.11	0	0.17	1.19	0.12	0.17	0.45	0.095	0.36
[truncated: 13,001 more rows]

## Sheet: Figure 4e
	GAPDH	CD31	CD144	NFATC1	HAND2	BMP4	MCAM	CDH11	CYTL1	FGD5	HEY2	GJA5	TBX20	GATA5	TGFB2	DKK2
CPC	19.48	32.52	34.05	32.32	34.88	31.74	28.24	25.44	27.21	27.98	28.63	25	35.04	35.21	32.76	35.65
	19.2	32.05	34.03	32.38	34.22	31.44	28.01	25.71	27.49	27.78	27.7	24.8	35.22	35.11	32.24	34.76
	19.36	32.25	34.12	32.35	34.36	31.58	28.17	25.74	27.65	27.45	27.59	25.15	34.99	34.79	32.85	34.95
VEPs	19.11	23.12	23.51	28.51	28.47	23.75	24.95	22.26	23.07	25.72	25.1	23.78	32.52	30.54	26.36	32.2
	18.85	23.33	23.14	28.32	28.42	23.88	25.27	22.58	23.45	25.9	24.76	23.16	32.21	30.49	26.17	32.05
	18.96	23.49	23.26	28.48	28.26	23.66	25.16	22.18	23.21	25.61	24.83	23.5	31.68	30.16	26.5	32.26
HVEC	19.21	21.97	22.4	28.38	29.22	23.44	21.36	22.48	22.69	26.11	25.87	23.18	32.01	30.44	26.36	32.22
	19.15	21.48	22.32	28.8	29.12	23.59	21.33	23.09	23.05	26.05	25.05	24.16	32.15	30.52	25.85	32.05
	19.53	22.08	22.85	29.35	28.86	23.87	21.63	23.17	23.88	26.59	25.43	23.75	31.89	30.7	26.56	32.32
HAEC	19.73	25.42	25.56	33.41	33.46	32.18	28.94	30.55	30.56	29.25	32.32	32.4	36.23	36.8	30.98	35.43
	19.86	25.04	25.02	34.06	33.77	32.41	27.83	30.21	31.2	29.1	32.57	32.22	36	36.95	31.05	35.06
	19.85	25.52	25.69	33.86	33.2	32.25	28.6	30.26	31.25	29.2	32.51	32.18	36.16	36.58	30.88	35.6
HUVEC	18.61	25.71	28.43	28.07	33.56	26.86	27.08	31.19	29.31	29.57	30.55	31.25	34.9	35.26	30.51	34.59
	18.63	25.02	28.51	28.26	33.17	26.65	26.64	31.38	29.52	29.1	30.9	31.01	35.02	34.65	30.25	35
	18.65	25.25	28.55	28.42	33.6	26.46	26.88	31.48	29.68	29.33	30.86	31.16	35.11	34.5	30.35	35.11
	sample name	CT	ΔCT	ΔCT of average GAPDH	ΔΔCT	2-（ΔΔCT）				sample name	CT	ΔCT	ΔCT of average GAPDH	ΔΔCT	2-（ΔΔCT）
GAPDH	CPC	19.48							GAPDH	CPC	19.48
		19.2									19.2
		19.36									19.36
	VEPs	19.11								VEPs	19.11
		18.85									18.85
		18.96									18.96
	HVEC	19.21								HVEC	19.21
		19.15									19.15
		19.53									19.53
	HAEC	19.73								HAEC	19.73
		19.86									19.86
		19.85									19.85
	HUVEC	18.61								HUVEC	18.61
		18.63									18.63
		18.65									18.65
CD31	CPC	32.52	13.04	12.9267	0.113333	0.92445			FGD5	CPC	27.98	8.5	8.39	0.11	0.926588
		32.05	12.85	12.9267	-0.0766667	1.05458					27.78	8.58	8.39	0.19	0.876606
		32.25	12.89	12.9267	-0.0366667	1.02574					27.45	8.09	8.39	-0.3	1.23114
	VEPs	23.12	4.01	12.9267	-8.91667	483.264				VEPs	25.72	6.61	8.39	-1.78	3.43426
		23.33	4.48	12.9267	-8.44667	348.899					25.9	7.05	8.39	-1.34	2.53151
		23.49	4.53	12.9267	-8.39667	337.014					25.61	6.65	8.39	-1.74	3.34035
	HVEC	21.97	2.76	12.9267	-10.1667	1149.4				HVEC	26.11	6.9	8.39	-1.49	2.80889
		21.48	2.33	12.9267	-10.5967	1548.51					26.05	6.9	8.39	-1.49	2.80889
		22.08	2.55	12.9267	-10.3767	1329.5					26.59	7.06	8.39	-1.33	2.51403
	HAEC	25.42	5.69	12.9267	-7.23667	150.818				HAEC	29.25	9.52	8.39	1.13	0.456916
		25.04	5.18	12.9267	-7.74667	214.773					29.1	9.24	8.39	0.85	0.554785
		25.52	5.67	12.9267	-7.25667	152.924					29.2	9.35	8.39	0.96	0.514057
	HUVEC	25.71	7.1	12.9267	-5.82667	56.7546				HUVEC	29.57	10.96	8.39	2.57	0.168404
		25.02	6.39	12.9267	-6.53667	92.8395					29.1	10.47	8.39	2.08	0.236514
		25.25	6.6	12.9267	-6.32667	80.2632					29.33	10.68	8.39	2.29	0.204476
			0	12.9267	-12.9267	7786						0	8.39	-8.39	335.461
			0	12.9267	-12.9267	7786						0	8.39	-8.39	335.461
			0	12.9267	-12.9267	7786						0	8.39	-8.39	335.461
CD144	CPC	34.05	14.57	14.72	-0.15	1.10957			HEY2	CPC	28.63	9.15	8.62667	0.523333	0.695762
		34.03	14.83	14.72	0.11	0.926588					27.7	8.5	8.62667	-0.126667	1.09177
		34.12	14.76	14.72	0.04	0.972655					27.59	8.23	8.62667	-0.396667	1.31646
	VEPs	23.51	4.4	14.72	-10.32	1278.29				VEPs	25.1	5.99	8.62667	-2.63667	6.21893
		23.14	4.29	14.72	-10.43	1379.57					24.76	5.91	8.62667	-2.71667	6.57352
		23.26	4.3	14.72	-10.42	1370.04					24.83	5.87	8.62667	-2.75667	6.75833
	HVEC	22.4	3.19	14.72	-11.53	2957.17				HVEC	25.87	6.66	8.62667	-1.96667	3.90864
		22.32	3.17	14.72	-11.55	2998.45					25.05	5.9	8.62667	-2.72667	6.61924
		22.85	3.32	14.72	-11.4	2702.35					25.43	5.9	8.62667	-2.72667	6.61924
	HAEC	25.56	5.83	14.72	-8.89	474.413				HAEC	32.32	12.59	8.62667	3.96333	0.0641088
		25.02	5.16	14.72	-9.56	754.826					32.57	12.71	8.62667	4.08333	0.0589921
		25.69	5.84	14.72	-8.88	471.136					32.51	12.66	8.62667	4.03333	0.0610725
	HUVEC	28.43	9.82	14.72	-4.9	29.8571				HUVEC	30.55	11.94	8.62667	3.31333	0.100598
		28.51	9.88	14.72	-4.84	28.6408					30.9	12.27	8.62667	3.64333	0.080029
		28.55	9.9	14.72	-4.82	28.2465					30.86	12.21	8.62667	3.58333	0.0834275
			0	14.72	-14.72	26987.4						0	8.62667	-8.62667	395.262
			0	14.72	-14.72	26987.4						0	8.62667	-8.62667	395.262
			0	14.72	-14.72	26987.4						0	8.62667	-8.62667	395.262
NFATC1	CPC	32.32	12.84	13.0033	-0.163333	1.11987			GJA5	CPC	25	5.52	5.63667	-0.116667	1.08423
		32.38	13.18	13.0033	0.176667	0.884745					24.8	5.6	5.63667	-0.0366667	1.02574
		32.35	12.99	13.0033	-0.0133333	1.00928					25.15	5.79	5.63667	0.153333	0.899171
	VEPs	28.51	9.4	13.0033	-3.60333	12.1538				VEPs	23.78	4.67	5.63667	-0.966667	1.95432
		28.32	9.47	13.0033	-3.53333	11.5782					23.16	4.31	5.63667	-1.32667	2.50822
		28.48	9.52	13.0033	-3.48333	11.1838					23.5	4.54	5.63667	-1.09667	2.1386
	HVEC	28.38	9.17	13.0033	-3.83333	14.2544				HVEC	23.18	3.97	5.63667	-1.66667	3.1748
		28.8	9.65	13.0033	-3.35333	10.2201					24.16	5.01	5.63667	-0.626667	1.54399
		29.35	9.82	13.0033	-3.18333	9.08404					23.75	4.22	5.63667	-1.41667	2.66968
	HAEC	33.41	13.68	13.0033	0.676667	0.625609				HAEC	32.4	12.67	5.63667	7.03333	0.00763406
		34.06	14.2	13.0033	1.19667	0.436282					32.22	12.36	5.63667	6.72333	0.00946401
		33.86	14.01	13.0033	1.00667	0.497695					32.18	12.33	5.63667	6.69333	0.00966286
	HUVEC	28.07	9.46	13.0033	-3.54333	11.6587				HUVEC	31.25	12.64	5.63667	7.00333	0.00779447
		28.26	9.63	13.0033	-3.37333	10.3627					31.01	12.38	5.63667	6.74333	0.00933371
		28.42	9.77	13.0033	-3.23333	9.40438					31.16	12.51	5.63667	6.87333	0.00852944
			0	13.0033	-13.0033	8210.95						0	5.63667	-5.63667	49.7514
			0	13.0033	-13.0033	8210.95						0	5.63667	-5.63667	49.7514
			0	13.0033	-13.0033	8210.95						0	5.63667	-5.63667	49.7514
HAND2	CPC	34.88	15.4	15.14	0.26	0.835088			TBX20	CPC	35.04	15.56	15.7367	-0.176667	1.13027
		34.22	15.02	15.14	-0.12	1.08673					35.22	16.02	15.7367	0.283333	0.82169
		34.36	15	15.14	-0.14	1.10191					34.99	15.63	15.7367	-0.106667	1.07674
	VEPs	28.47	9.36	15.14	-5.78	54.9482				VEPs	32.52	13.41	15.7367	-2.32667	5.01645
		28.42	9.57	15.14	-5.57	47.5048					32.21	13.36	15.7367	-2.37667	5.19335
		28.26	9.3	15.14	-5.84	57.2816					31.68	12.72	15.7367	-3.01667	8.09296
	HVEC	29.22	10.01	15.14	-5.13	35.0174				HVEC	32.01	12.8	15.7367	-2.93667	7.6564
		29.12	9.97	15.14	-5.17	36.0019					32.15	13	15.7367	-2.73667	6.66529
		28.86	9.33	15.14	-5.81	56.1028					31.89	12.36	15.7367	-3.37667	10.3867
	HAEC	33.46	13.73	15.14	-1.41	2.65737				HAEC	36.23	16.5	15.7367	0.763333	0.589134
		33.77	13.91	15.14	-1.23	2.34567					36	16.14	15.7367	0.403333	0.756109
		33.2	13.35	15.14	-1.79	3.45815					36.16	16.31	15.7367	0.573333	0.672062
	HUVEC	33.56	14.95	15.14	-0.19	1.14076				HUVEC	34.9	16.29	15.7367	0.553333	0.681444
		33.17	14.54	15.14	-0.6	1.51572					35.02	16.39	15.7367	0.653333	0.63581
		33.6	14.95	15.14	-0.19	1.14076					35.11	16.46	15.7367	0.723333	0.605696
			0	15.14	-15.14	36107.2						0	15.7367	-15.7367	54602
			0	15.14	-15.14	36107.2						0	15.7367	-15.7367	54602
			0	15.14	-15.14	36107.2						0	15.7367	-15.7367	54602
BMP4	CPC	31.74	12.26	12.24	0.02	0.986233			GATA5	CPC	35.21	15.73	15.69	0.04	0.972655
		31.44	12.24	12.24	0	1					35.11	15.91	15.69	0.22	0.858565
		31.58	12.22	12.24	-0.02	1.01396					34.79	15.43	15.69	-0.26	1.19748
	VEPs	23.75	4.64	12.24	-7.6	194.012				VEPs	30.54	11.43	15.69	-4.26	19.1597
		23.88	5.03	12.24	-7.21	148.056					30.49	11.64	15.69	-4.05	16.5642
		23.66	4.7	12.24	-7.54	186.108					30.16	11.2	15.69	-4.49	22.4711
	HVEC	23.44	4.23	12.24	-8.01	257.781				HVEC	30.44	11.23	15.69	-4.46	22.0087
		23.59	4.44	12.24	-7.8	222.861					30.52	11.37	15.69	-4.32	19.9733
		23.87	4.34	12.24	-7.9	238.856					30.7	11.17	15.69	-4.52	22.9433
	HAEC	32.18	12.45	12.24	0.21	0.864537				HAEC	36.8	17.07	15.69	1.38	0.384219
		32.41	12.55	12.24	0.31	0.806642					36.95	17.09	15.69	1.4	0.378929
		32.25	12.4	12.24	0.16	0.895025					36.58	16.73	15.69	1.04	0.486327
	HUVEC	26.86	8.25	12.24	-3.99	15.8895				HUVEC	35.26	16.65	15.69	0.96	0.514057
		26.65	8.02	12.24	-4.22	18.6357					34.65	16.02	15.69	0.33	0.795536
		26.46	7.81	12.24	-4.43	21.5557					34.5	15.85	15.69	0.16	0.895025
			0	12.24	-12.24	4837.35						0	15.69	-15.69	52864.1
			0	12.24	-12.24	4837.35						0	15.69	-15.69	52864.1
			0	12.24	-12.24	4837.35						0	15.69	-15.69	52864.1
MCAM	CPC	28.24	8.76	8.79333	-0.0333333	1.02337			TGFB2	CPC	32.76	13.28	13.27	0.01	0.993092
		28.01	8.81	8.79333	0.0166667	0.988514					32.24	13.04	13.27	-0.23	1.17283
		28.17	8.81	8.79333	0.0166667	0.988514					32.85	13.49	13.27	0.22	0.858565
	VEPs	24.95	5.84	8.79333	-2.95333	7.74537				VEPs	26.36	7.25	13.27	-6.02	64.8934
		25.27	6.42	8.79333	-2.37333	5.18137					26.17	7.32	13.27	-5.95	61.8199
		25.16	6.2	8.79333	-2.59333	6.03491					26.5	7.54	13.27	-5.73	53.0765
	HVEC	21.36	2.15	8.79333	-6.64333	99.9638				HVEC	26.36	7.15	13.27	-6.12	69.551
		21.33	2.18	8.79333	-6.61333	97.9065					25.85	6.7	13.27	-6.57	95.0095
		21.63	2.1	8.79333	-6.69333	103.489					26.56	7.03	13.27	-6.24	75.5835
	HAEC	28.94	9.21	8.79333	0.416667	0.749154				HAEC	30.98	11.25	13.27	-2.02	4.05584
		27.83	7.97	8.79333	-0.823333	1.76949					31.05	11.19	13.27	-2.08	4.22807
		28.6	8.75	8.79333	-0.0433333	1.03049					30.88	11.03	13.27	-2.24	4.72397
	HUVEC	27.08	8.47	8.79333	-0.323333	1.25122				HUVEC	30.51	11.9	13.27	-1.37	2.58471
		26.64	8.01	8.79333	-0.783333	1.7211					30.25	11.62	13.27	-1.65	3.13834
		26.88	8.23	8.79333	-0.563333	1.47768					30.35	11.7	13.27	-1.57	2.96905
			0	8.79333	-8.79333	443.667						0	13.27	-13.27	9877.98
			0	8.79333	-8.79333	443.667						0	13.27	-13.27	9877.98
			0	8.79333	-8.79333	443.667						0	13.27	-13.27	9877.98
CDH11	CPC	25.44	5.96	6.28333	-0.323333	1.25122			DKK2	CPC	35.65	16.17	15.7733	0.396667	0.759611
		25.71	6.51	6.28333	0.226667	0.854607					34.76	15.56	15.7733	-0.213333	1.15936
		25.74	6.38	6.28333	0.0966667	0.935191					34.95	15.59	15.7733	-0.183333	1.1355
	VEPs	22.26	3.15	6.28333	-3.13333	8.7746				VEPs	32.2	13.09	15.7733	-2.68333	6.42338
		22.58	3.73	6.28333	-2.55333	5.86989					32.05	13.2	15.7733	-2.57333	5.95183
		22.18	3.22	6.28333	-3.06333	8.35902					32.26	13.3	15.7733	-2.47333	5.55325
	HVEC	22.48	3.27	6.28333	-3.01333	8.07428				HVEC	32.22	13.01	15.7733	-2.76333	6.78963
		23.09	3.94	6.28333	-2.34333	5.07474					32.05	12.9	15.7733	-2.87333	7.32756
		23.17	3.64	6.28333	-2.64333	6.24774					32.32	12.79	15.7733	-2.98333	7.90811
	HAEC	30.55	10.82	6.28333	4.53667	0.0430851				HAEC	35.43	15.7	15.7733	-0.0733333	1.05214
		30.21	10.35	6.28333	4.06667	0.0596776					35.06	15.2	15.7733	-0.573333	1.48796
		30.26	10.41	6.28333	4.12667	0.0572466					35.6	15.75	15.7733	-0.0233333	1.0163
	HUVEC	31.19	12.58	6.28333	6.29667	0.0127208				HUVEC	34.59	15.98	15.7733	0.206667	0.866537
		31.38	12.75	6.28333	6.46667	0.0113068					35	16.37	15.7733	0.596667	0.66128
		31.48	12.83	6.28333	6.54667	0.0106969					35.11	16.46	15.7733	0.686667	0.621288
			0	6.28333	-6.28333	77.8882						0	15.7733	-15.7733	56007.5
			0	6.28333	-6.28333	77.8882						0	15.7733	-15.7733	56007.5
			0	6.28333	-6.28333	77.8882						0	15.7733	-15.7733	56007.5
CYTL1	CPC	27.21	7.73	8.10333	-0.373333	1.29534			CYTL1	CPC	27.21	7.73	8.10333	-0.373333	1.29534
		27.49	8.29	8.10333	0.186667	0.878633					27.49	8.29	8.10333	0.186667	0.878633
		27.65	8.29	8.10333	0.186667	0.878633					27.65	8.29	8.10333	0.186667	0.878633
	VEPs	23.07	3.96	8.10333	-4.14333	17.6713				VEPs	23.07	3.96	8.10333	-4.14333	17.6713
		23.45	4.6	8.10333	-3.50333	11.3399					23.45	4.6	8.10333	-3.50333	11.3399
		23.21	4.25	8.10333	-3.85333	14.4534					23.21	4.25	8.10333	-3.85333	14.4534
	HVEC	22.69	3.48	8.10333	-4.62333	24.6469				HVEC	22.69	3.48	8.10333	-4.62333	24.6469
		23.05	3.9	8.10333	-4.20333	18.4217					23.05	3.9	8.10333	-4.20333	18.4217
		23.88	4.35	8.10333	-3.75333	13.4855					23.88	4.35	8.10333	-3.75333	13.4855
	HAEC	30.56	10.83	8.10333	2.72667	0.151075				HAEC	30.56	10.83	8.10333	2.72667	0.151075
		31.2	11.34	8.10333	3.23667	0.106088					31.2	11.34	8.10333	3.23667	0.106088
		31.25	11.4	8.10333	3.29667	0.101766					31.25	11.4	8.10333	3.29667	0.101766
	HUVEC	29.31	10.7	8.10333	2.59667	0.16532				HUVEC	29.31	10.7	8.10333	2.59667	0.16532
		29.52	10.89	8.10333	2.78667	0.14492					29.52	10.89	8.10333	2.78667	0.14492
		29.68	11.03	8.10333	2.92667	0.131518					29.68	11.03	8.10333	2.92667	0.131518
			0	8.10333	-8.10333	275.009						0	8.10333	-8.10333	275.009
			0	8.10333	-8.10333	275.009						0	8.10333	-8.10333	275.009
			0	8.10333	-8.10333	275.009						0	8.10333	-8.10333	275.009

## Sheet: Figure 4m
	GAPDH	FOS	NR4A2	SELP	DKK2	NFKB1	ID1	ID2	WNT2	DKK1	WNT4	CD44	TGFB1	ITM2A	HEY2	GATA5
HUVEC	24.89	37.53	33.95	38.34	38.7	26.31	31.48	35.6	37.4	29.51	36.71	37.83	28.18	40.55	35.19	32.06
	24.34	36.78	33.17	36.47	38.52	25.63	30.66	35.57	38.39	29.74	36.4	37.49	28.11	40.55	34.59	32.33
	24.47	34.56	33.47	36.18	38.8	25.32	30.69	35.48	40.33	29.83	36.61	37.95	28.05	40.83	33.45	32.33
VEC-A	24.29	36.07	32.61	28.69	36.67	25.57	33.01	34.64	39.17	30.24	37.12	34.25	26.53	35.76	32.09	29.48
	23.94	35.93	32.58	28.73	36.15	25.01	32.88	34.08	40.16	30.02	36.43	34.27	26.5	35.72	31.78	29.27
	24.22	35.01	32.57	28.86	36.83	25.48	32.59	34.74	40.06	30.14	36.01	34.2	26.67	36.2	32.11	29.93
VEC-V	22.23	35	32.4	30.2	35.38	24.59	32.57	33.54	37.1	29.78	36.51	34.08	25.36	33.28	31.31	29.58
	22.53	35.36	32.48	29.87	35.09	25.6	32.59	33.32	37.85	29.72	36.89	33.71	25.22	33.65	31.42	30.14
	22.31	35.01	32.46	30.19	35.69	25.62	32.69	33.58	38.25	29.54	34.87	33.96	25.21	33.38	31.36	29.59
HAEC	23	35.87	33.67	34.34	36.95	25.88	33.35	34.46	37.79	29.18	36.55	36.3	26.62	40.13	33.61	32.79
	22.95	35.33	33.49	34.11	37.13	25.95	33.04	35.46	38.38	29.44	36.04	36.19	26.7	40.13	34.28	32.77
	23.36	36.01	34.27	34.29	37.72	25.93	33.45	35.59	38.81	29.53	36.56	36.82	26.71	40.13	34.87	33.33
			ΔCT	ΔCT of average GAPDH	ΔΔCT	2-（ΔΔCT）					ΔCT	ΔCT of average GAPDH	ΔΔCT	2-（ΔΔCT）
GAPDH	HUVEC	24.89						GAPDH	HUVEC	24.89
		24.34								24.34
		24.47								24.47
	VEC-A	24.29							VEC-A	24.29
		23.94								23.94
		24.22								24.22
	VEC-V	22.23							VEC-V	22.23
		22.53								22.53
		22.31								22.31
	HAEC	23							HAEC	23
		22.95								22.95
		23.36								23.36
GATA5	HUVEC	32.06	7.17	7.67333	-0.503333	1.41748		DKK2	HUVEC	38.7	13.81	14.1067	-0.296667	1.2283
		32.33	7.99	7.67333	0.316667	0.802923				38.52	14.18	14.1067	0.0733333	0.950439
		32.33	7.86	7.67333	0.186667	0.878633				38.8	14.33	14.1067	0.223333	0.856584
	VEC-A	29.48	5.19	7.67333	-2.48333	5.59188			VEC-A	36.67	12.38	14.1067	-1.72667	3.30962
		29.27	5.33	7.67333	-2.34333	5.07474				36.15	12.21	14.1067	-1.89667	3.72352
		29.93	5.71	7.67333	-1.96333	3.89962				36.83	12.61	14.1067	-1.49667	2.8219
	VEC-V	29.58	7.35	7.67333	-0.323333	1.25122			VEC-V	35.38	13.15	14.1067	-0.956667	1.94082
		30.14	7.61	7.67333	-0.0633333	1.04488				35.09	12.56	14.1067	-1.54667	2.92141
		29.59	7.28	7.67333	-0.393333	1.31342				35.69	13.38	14.1067	-0.726667	1.65481
	HAEC	32.79	9.79	7.67333	2.11667	0.230579			HAEC	36.95	13.95	14.1067	-0.156667	1.11471
		32.77	9.82	7.67333	2.14667	0.225834				37.13	14.18	14.1067	0.0733333	0.950439
		33.33	9.97	7.67333	2.29667	0.203533				37.72	14.36	14.1067	0.253333	0.838956
			0	7.67333	-7.67333	204.128					0	14.1067	-14.1067	17641.3
			0	7.67333	-7.67333	204.128					0	14.1067	-14.1067	17641.3
			0	7.67333	-7.67333	204.128					0	14.1067	-14.1067	17641.3
			0	7.67333	-7.67333	204.128					0	14.1067	-14.1067	17641.3
			0	7.67333	-7.67333	204.128					0	14.1067	-14.1067	17641.3
			0	7.67333	-7.67333	204.128					0	14.1067	-14.1067	17641.3
NR4A2	HUVEC	33.95	9.06	8.96333	0.0966667	0.935191		NFKB1	HUVEC	26.31	1.42	1.18667	0.233333	0.850667
		33.17	8.83	8.96333	-0.133333	1.09682				25.63	1.29	1.18667	0.103333	0.93088
		33.47	9	8.96333	0.0366667	0.974905				25.32	0.85	1.18667	-0.336667	1.26284
	VEC-A	32.61	8.32	8.96333	-0.643333	1.56193			VEC-A	25.57	1.28	1.18667	0.0933333	0.937354
		32.58	8.64	8.96333	-0.323333	1.25122				25.01	1.07	1.18667	-0.116667	1.08423
		32.57	8.35	8.96333	-0.613333	1.52979				25.48	1.26	1.18667	0.0733333	0.950439
	VEC-V	32.4	10.17	8.96333	1.20667	0.433269			VEC-V	24.59	2.36	1.18667	1.17333	0.443396
		32.48	9.95	8.96333	0.986667	0.504642				25.6	3.07	1.18667	1.88333	0.271057
		32.46	10.15	8.96333	1.18667	0.439317				25.62	3.31	1.18667	2.12333	0.229516
	HAEC	33.67	10.67	8.96333	1.70667	0.306367			HAEC	25.88	2.88	1.18667	1.69333	0.309212
		33.49	10.54	8.96333	1.57667	0.335256				25.95	3	1.18667	1.81333	0.284533
		34.27	10.91	8.96333	1.94667	0.259415				25.93	2.57	1.18667	1.38333	0.383332
			0	8.96333	-8.96333	499.151					0	1.18667	-1.18667	2.27626
			0	8.96333	-8.96333	499.151					0	1.18667	-1.18667	2.27626
			0	8.96333	-8.96333	499.151					0	1.18667	-1.18667	2.27626
			0	8.96333	-8.96333	499.151					0	1.18667	-1.18667	2.27626
			0	8.96333	-8.96333	499.151					0	1.18667	-1.18667	2.27626
			0	8.96333	-8.96333	499.151					0	1.18667	-1.18667	2.27626
SELP	HUVEC	38.34	13.45	12.43	1.02	0.493116		ID1	HUVEC	31.48	6.59	6.37667	0.213333	0.862542
		36.47	12.13	12.43	-0.3	1.23114				30.66	6.32	6.37667	-0.0566667	1.04006
		36.18	11.71	12.43	-0.72	1.64718				30.69	6.22	6.37667	-0.156667	1.11471
	VEC-A	28.69	4.4	12.43	-8.03	261.379			VEC-A	33.01	8.72	6.37667	2.34333	0.197055
		28.73	4.79	12.43	-7.64	199.466				32.88	8.94	6.37667	2.56333	0.169184
		28.86	4.64	12.43	-7.79	221.322				32.59	8.37	6.37667	1.99333	0.251158
	VEC-V	30.2	7.97	12.43	-4.46	22.0087			VEC-V	32.57	10.34	6.37667	3.96333	0.0641088
		29.87	7.34	12.43	-5.09	34.0598				32.59	10.06	6.37667	3.68333	0.0778406
		30.19	7.88	12.43	-4.55	23.4254				32.69	10.38	6.37667	4.00333	0.0623558
	HAEC	34.34	11.34	12.43	-1.09	2.12874			HAEC	33.35	10.35	6.37667	3.97333	0.063666
		34.11	11.16	12.43	-1.27	2.41162				33.04	10.09	6.37667	3.71333	0.0762387
		34.29	10.93	12.43	-1.5	2.82843				33.45	10.09	6.37667	3.71333	0.0762387
			0	12.43	-12.43	5518.27					0	6.37667	-6.37667	83.0937
			0	12.43	-12.43	5518.27					0	6.37667	-6.37667	83.0937
			0	12.43	-12.43	5518.27					0	6.37667	-6.37667	83.0937
			0	12.43	-12.43	5518.27					0	6.37667	-6.37667	83.0937
			0	12.43	-12.43	5518.27					0	6.37667	-6.37667	83.0937
			0	12.43	-12.43	5518.27					0	6.37667	-6.37667	83.0937
HEY2	HUVEC	34.49	9.6	9.84333	-0.243333	1.18372		ID2	HUVEC	35.6	10.71	10.9833	-0.273333	1.2086
		34.29	9.95	9.84333	0.106667	0.928731				35.57	11.23	10.9833	0.246667	0.842842
		34.45	9.98	9.84333	0.136667	0.909618				35.48	11.01	10.9833	0.0266667	0.981686
	VEC-A	32.09	7.8	9.84333	-2.04333	4.12197			VEC-A	34.64	10.35	10.9833	-0.633333	1.55114
		31.78	7.84	9.84333	-2.00333	4.00925				34.08	10.14	10.9833	-0.843333	1.79419
		32.11	7.89	9.84333	-1.95333	3.87268				34.74	10.52	10.9833	-0.463333	1.37872
	VEC-V	31.31	9.08	9.84333	-0.763333	1.69741			VEC-V	33.54	11.31	10.9833	0.326667	0.797377
		31.42	8.89	9.84333	-0.953333	1.93634				33.32	10.79	10.9833	-0.193333	1.1434
		31.36	9.05	9.84333	-0.793333	1.73307				33.58	11.27	10.9833	0.286667	0.819794
	HAEC	33.61	10.61	9.84333	0.766667	0.587774			HAEC	34.46	11.46	10.9833	0.476667	0.718636
		34.28	11.33	9.84333	1.48667	0.356836				35.46	12.51	10.9833	1.52667	0.347078
		34.87	11.51	9.84333	1.66667	0.31498				35.59	12.23	10.9833	1.24667	0.421421
			0	9.84333	-9.84333	918.626					0	10.9833	-10.9833	2024.48
			0	9.84333	-9.84333	918.626					0	10.9833	-10.9833	2024.48
			0	9.84333	-9.84333	918.626					0	10.9833	-10.9833	2024.48
			0	9.84333	-9.84333	918.626					0	10.9833	-10.9833	2024.48
			0	9.84333	-9.84333	918.626					0	10.9833	-10.9833	2024.48
			0	9.84333	-9.84333	918.626					0	10.9833	-10.9833	2024.48
ID1	HUVEC	31.48	6.59	6.37667	0.213333	0.862542		DKK1	HUVEC	29.51	4.62	5.12667	-0.506667	1.42076
		30.66	6.32	6.37667	-0.0566667	1.04006				29.74	5.4	5.12667	0.273333	0.827406
		30.69	6.22	6.37667	-0.156667	1.11471				29.83	5.36	5.12667	0.233333	0.850667
	VEC-A	33.01	8.72	6.37667	2.34333	0.197055			VEC-A	30.24	5.95	5.12667	0.823333	0.565135
		32.88	8.94	6.37667	2.56333	0.169184				30.02	6.08	5.12667	0.953333	0.516438
		32.59	8.37	6.37667	1.99333	0.251158				30.14	5.92	5.12667	0.793333	0.577009
	VEC-V	32.57	10.34	6.37667	3.96333	0.0641088			VEC-V	29.78	7.55	5.12667	2.42333	0.186425
		32.59	10.06	6.37667	3.68333	0.0778406				29.72	7.19	5.12667	2.06333	0.239263
		32.69	10.38	6.37667	4.00333	0.0623558				29.54	7.23	5.12667	2.10333	0.23272
	HAEC	33.35	10.35	6.37667	3.97333	0.063666			HAEC	29.18	6.18	5.12667	1.05333	0.481854
		33.04	10.09	6.37667	3.71333	0.0762387				29.44	6.49	5.12667	1.36333	0.388683
		33.45	10.09	6.37667	3.71333	0.0762387				29.53	6.17	5.12667	1.04333	0.485205
			0	6.37667	-6.37667	83.0937					0	5.12667	-5.12667	34.9366
			0	6.37667	-6.37667	83.0937					0	5.12667	-5.12667	34.9366
			0	6.37667	-6.37667	83.0937					0	5.12667	-5.12667	34.9366
			0	6.37667	-6.37667	83.0937					0	5.12667	-5.12667	34.9366
			0	6.37667	-6.37667	83.0937					0	5.12667	-5.12667	34.9366
			0	6.37667	-6.37667	83.0937					0	5.12667	-5.12667	34.9366
TGFB1	HUVEC	28.18	3.29	3.54667	-0.256667	1.19472		WNT4	HUVEC	36.71	11.82	12.0067	-0.186667	1.13813
		28.11	3.77	3.54667	0.223333	0.856584				36.4	12.06	12.0067	0.0533333	0.963707
		28.05	3.58	3.54667	0.0333333	0.97716				36.61	12.14	12.0067	0.133333	0.911722
	VEC-A	26.53	2.24	3.54667	-1.30667	2.47369			VEC-A	37.12	12.83	12.0067	0.823333	0.565135
		26.5	2.56	3.54667	-0.986667	1.9816				36.43	12.49	12.0067	0.483333	0.715323
		26.67	2.45	3.54667	-1.09667	2.1386				36.01	11.79	12.0067	-0.216667	1.16205
	VEC-V	25.36	3.13	3.54667	-0.416667	1.33484			VEC-V	36.51	14.28	12.0067	2.27333	0.206851
		25.22	2.69	3.54667	-0.856667	1.81085				36.89	14.36	12.0067	2.35333	0.195693
		25.21	2.9	3.54667	-0.646667	1.56555				34.87	12.56	12.0067	0.553333	0.681444
	HAEC	26.62	3.62	3.54667	0.0733333	0.950439			HAEC	36.55	13.55	12.0067	1.54333	0.343092
		26.7	3.75	3.54667	0.203333	0.868541				36.04	13.09	12.0067	1.08333	0.471937
		26.71	3.35	3.54667	-0.196667	1.14605				36.56	13.2	12.0067	1.19333	0.437291
			0	3.54667	-3.54667	11.6857					0	12.0067	-12.0067	4114.97
			0	3.54667	-3.54667	11.6857					0	12.0067	-12.0067	4114.97
			0	3.54667	-3.54667	11.6857					0	12.0067	-12.0067	4114.97
			0	3.54667	-3.54667	11.6857					0	12.0067	-12.0067	4114.97
			0	3.54667	-3.54667	11.6857					0	12.0067	-12.0067	4114.97
			0	3.54667	-3.54667	11.6857					0	12.0067	-12.0067	4114.97
ITM2A	HUVEC	40.55	15.66	16.0767	-0.416667	1.33484		CD44	HUVEC	37.83	12.94	13.19	-0.25	1.18921
		40.55	16.21	16.0767	0.133333	0.911722				37.49	13.15	13.19	-0.04	1.02811
		40.83	16.36	16.0767	0.283333	0.82169				37.95	13.48	13.19	0.29	0.817902
	VEC-A	35.76	11.47	16.0767	-4.60667	24.3638			VEC-A	34.25	9.96	13.19	-3.23	9.38268
		35.72	11.78	16.0767	-4.29667	19.6529				34.27	10.33	13.19	-2.86	7.26015
		36.2	11.98	16.0767	-4.09667	17.1088				34.2	9.98	13.19	-3.21	9.25351
	VEC-V	33.28	11.05	16.0767	-5.02667	32.597			VEC-V	34.08	11.85	13.19	-1.34	2.53151
		33.65	11.12	16.0767	-4.95667	31.0531				33.71	11.18	13.19	-2.01	4.02782
		33.38	11.07	16.0767	-5.00667	32.1482				33.96	11.65	13.19	-1.54	2.90795
	HAEC	40.13	17.13	16.0767	1.05333	0.481854			HAEC	36.3	13.3	13.19	0.11	0.926588
		40.13	17.18	16.0767	1.10333	0.46544				36.19	13.24	13.19	0.05	0.965936
		40.13	16.77	16.0767	0.693333	0.618423				36.82	13.46	13.19	0.27	0.82932
			0	16.0767	-16.0767	69112.9					0	13.19	-13.19	9345.14
			0	16.0767	-16.0767	69112.9					0	13.19	-13.19	9345.14
			0	16.0767	-16.0767	69112.9					0	13.19	-13.19	9345.14
			0	16.0767	-16.0767	69112.9					0	13.19	-13.19	9345.14
			0	16.0767	-16.0767	69112.9					0	13.19	-13.19	9345.14
			0	16.0767	-16.0767	69112.9					0	13.19	-13.19	9345.14

## Sheet: Figure 5b
NFATC1	IgG			SMAD4
	0.0058	0.00526	0.005687	0.03	0.028	0.0257
	0.0038	0.002155	0.0016	0.0059	0.0065	0.0044
ATF3	IgG			SMAD4
	0.052	0.04856	0.05367	0.2853	0.2325	0.2477
	0.036	0.02825	0.02531	0.04832	0.06921	0.03856

[truncated: 10 more sheets: Figure 5c, Fig 6b, Figure 6f, Figure 6g, Figure 7a, Figure 7c, Figure 7d, Sup Fig 7c, Figure 8b, Figure 8c]
